# Supplementary material for: Virtual ChIP-seq: predicting transcription factor binding by learning from the transcriptome
Source: Genome Biol. 2022 Jun 10;23:126. doi: 10.1186/s13059-022-02690-2 (PMC9185870; doi:10.1186/s13059-022-02690-2)
Supplement: Supplementary file 2 — Additional file 2 Office Open XML Workbook (XLSX): Supplemental tables. [file 13059_2022_2690_MOESM2_ESM.xlsx]

## Sheet: Contents
Worksheet	Description
Data Dictionary	Specification of columns used in worksheets
Table X1	JASPAR motifs used for each DNA binding protein
Table X2	Predictive features Virtual ChIP-seq used for each transcription factor
Table X3	Training and validation cell types for each transcription factor
Table X4	Hyperparameters of multi-layer perceptron for each transcription factor
Table X5	Posterior probability cutoff for each dataset
Table X6	Performance of Virtual ChIP-seq in validation cell types
Table X7	Number of correctly predicting binding sites without each of the known predictive features of TF binding
Table X8	Datasets used
Table X9	Comparison of DREAM-ENCODE and Virtual ChIP-seq datasets
Table X10	List of sequence motif features used for training Catchitt
Table X11	Comparison of Virtual ChIP-seq with Avocado
Table X12	Training and validation cell types for each transcription factor in ablation study

## Sheet: Data Dictionary
worksheet	name	title	description	type	values	url
Table X1;Table X2;Table X3; Table X4;Table X7;Table X8; Table X9;Table X10;Table X12	DNA binding protein	DNA binding protein	Name of the DNA-binding protein.	string
Table X1	JASPAR motifs used	JASPAR motifs used	JASPAR database ID of the sequence motif or motifs used for the corresponding DNA-binding protein.	string		http://jaspar.genereg.net/
Table X2	Features	Input model features	Name of the input features used by the model for predicting binding of DNA-binding proteins.	list[factor]
Table X3;Table X12	Training cell types	Training cell types	Cell types used for training.	list[factor]
Table X3;Table X12	Validation cell types	Validation cell types	Cell types used for validation.	list[factor]
Table X4	Model hyperparameters	Model hyperparameters	Scikit-learn multilayer perceptron hyperparameters.	list[factor]
Table X5;Table X7	Cell type	Cell type	Cell type.	factor
Table X5	Optimal cutoff in H1-hESC	Optimal cutoff in H1-hESC	The posterior probability cutoff resulting in best MCC in the H1-hESC cell type.	float
Table X5	Optimal cutoff in each cell type	Optimal cutoff in each cell type	The posterior probability cutoff resulting in best MCC in the corresponding cell type.	float
Table X5	MCC based on H1-hESC cutoff	MCC based on H1-hESC cutoff	MCC in the corresponding cell type when using the best posterior probability cutoff in H1-hESC.	float
Table X5	Maximum MCC	Maximum MCC	The maximum MCC in the corresponding cell type.	float
Table X6	Validation cell type	Validation cell type	Validation cell type.	factor
Table X6	F1 Score Median	F1 Score Median	Median of F1 score among 4 chromosomes.	float
Table X6	F1 Score SD	F1 Score SD	Standard deviation of F1 score among 4 chromosomes.	float
Table X6	Accuracy Median	Accuracy Median	Median of accuracy among 4 chromosomes.	float
Table X6	Accuracy SD	Accuracy SD	Standard deviation of accuracy among 4 chromosomes.	float
Table X6	Precision Median	Precision Median	Median of precision among 4 chromosomes.	float
Table X6	Precision SD	Precision SD	Standard deviation of precision among 4 chromosomes.	float
Table X6	Recall Median	Recall Median	Median of recall among 4 chromosomes.	float
Table X6	Recall SD	Recall SD	Standard deviation of recall among 4 chromosomes.	float
Table X6	MCC Median	MCC Median	Median of Matthews correlation coefficient among 4 chromosomes.	float
Table X6	MCC SD	MCC SD	Standard deviation of Matthews correlation coefficient among 4 chromosomes.	float
Table X6	auROC Median	auROC Median	Median of area under the receiver operating characteristic curve among 4 chromosomes.	float
Table X6	auROC SD	auROC SD	Standard deviation of area under the receiver operating characteristic curve among 4 chromosomes.	float
Table X6	auPR Median	auPR Median	Median of area under the precision-recall curve among 4 chromosomes.	float
Table X6	auPR SD	auPR SD	Standard deviation of area under the precision-recall curve among 4 chromosomes.	float
Table X7	Chrom	Chromosome	Chromosome.	factor
Table X7	Total binding sites	Total binding sites	Number of true binding site of the DNA binding protein in the specified chromosome.	integer
Table X7	Correctly predicted binding sites	Correctly predicted binding sites	Number of true positive predictions.	integer
Table X7	Correct predictions without sequence motif	Correct predictions without sequence motif	Number of true positive predictions which do not have the sequence motif of the DNA binding protein.	integer
Table X7	Correct predictions not overlapping accessible chromatin	Correct predictions not overlapping accessible chromatin	Number of true positive predictions overlapping chromatin accessibility peaks.	integer
Table X7	Correct predictions not conserved among placental mammals	Correct predictions not conserved among placental mammals	Number of true positive predictions which have a positive conservation score.	integer
Table X7	Novel correct predictions (not seen in training cell types)	Novel correct predictions (not seen in training cell types)	Number of true positive predictions which are not bound by the DNA-binding protein in any of the training cell types.	integer
Table X7	Percent of correctly predicted binding sites	Percent of correctly predicted binding sites	Fraction of true positive predictions which are not bound by the DNA-binding protein in any of the training cell types (%).	float
Table X8	Accession	Accession	ENCODE or Gene Expression Omnibus accession of the dataset or datasets used.	string
Table X9	Virchip	Virchip	Is the DNA-binding protein included in our study?	boolean	TRUE;FALSE
Table X9	DREAM	DREAM	Is the DNA-binding protein included in the DREAM challenge study?	boolean	TRUE;FALSE
Table X10	Sequence feature	Sequence motif feature	Sequence motif features used for Catchitt.	string
Table X11	Model performance	Model performance	Model performance.	float	[0, 1]
Table X11	Assessment measure	Assessment measure	Method of assessing model performance.	factor	auPR;auROC
Table X11	Method	Model name	Name of the predictive model.	factor

## Sheet: Table X1
DNA binding protein	JASPAR motifs used
EZH2	No motifs
CHD1	No motifs
CHD7	No motifs
EP300	No motifs
HDAC2	No motifs
HDAC6	No motifs
KDM4A	No motifs
KDM5A	No motifs
KDM5B	No motifs
PHF8	No motifs
RBBP5	No motifs
SAP30	No motifs
SIRT6	No motifs
SUZ12	No motifs
CBX2	No motifs
CBX3	No motifs
CBX8	No motifs
CHD4	No motifs
HDAC1	No motifs
KAT2B	No motifs
KDM1A	No motifs
NCOR1	No motifs
RNF2	No motifs
SETDB1	No motifs
WHSC1	No motifs
H3F3A	No motifs
KAT2A	No motifs
SUPT20H	No motifs
ZZZ3	No motifs
BDP1	No motifs
BRF1	No motifs
BRF2	No motifs
CCNT2	No motifs
GTF2B	No motifs
GTF3C2	No motifs
HMGN3	No motifs
NELFE	No motifs
POLR3A	No motifs
BRCA1	No motifs
CHD2	No motifs
MAZ	No motifs
RAD21	No motifs
RCOR1	No motifs
SIN3A	No motifs
ZC3H11A	No motifs
ZFP36	No motifs
POLR2A	No motifs
GTF2F1	No motifs
HCFC1	No motifs
MXI1	No motifs
RB1	No motifs
SMC3	No motifs
TBL1XR1	No motifs
TRIM22	No motifs
UBTF	No motifs
WRNIP1	No motifs
ZHX1	No motifs
SIN3B	No motifs
ZKSCAN1	No motifs
BMI1	No motifs
MTA3	No motifs
NONO	No motifs
POLR3G	No motifs
ZMIZ1	No motifs
MTA1	No motifs
IKZF1	No motifs
CTBP2	No motifs
TRIM28	No motifs
HA−E2F1	No motifs
PML	No motifs
TAF1	No motifs
TARDBP	No motifs
NANOG	No motifs
TAF7	No motifs
MBD4	No motifs
ZHX2	No motifs
CBX5	No motifs
TFDP1	No motifs
SIX5	MA0631.1
MYBL2	MA0777.1
ZBED1	MA0749.1
NR3C1	MA0113.3
TBP	MA0108.2
CREBBP	MA0018.2, MA0608.1, MA0609.1, MA0638.1, MA0839.1, MA0840.1
SMAD2	MA0513.1
ATF7	MA0834.1
RFX5	MA0510.2
CEBPZ	MA0019.1, MA0102.3, MA0466.2, MA0836.1, MA0837.1, MA0838.1
CREB3L1	MA0839.1
CREM	MA0609.1
ATF1	MA0604.1
NR1H2	MA0115.1
HSF1	MA0486.2
NEUROD1	MA0623.1, MA0668.1, MA0669.1
ZNF143	MA0088.2
ARID3A	MA0151.1
SREBF2	MA0596.1, MA0828.1
PBX3	MA0070.1
CREB1	MA0018.2
FOXP2	MA0593.1
CEBPD	MA0836.1
NFATC1	MA0624.1
BCL3	MA0463.1, MA0731.1
CUX1	MA0754.1
SRF	MA0083.3
POU2F2	MA0507.1
RELA	MA0107.1
STAT5A	MA0519.1
MNT	MA0825.1
BCLAF1	MA0463.1, MA0731.1
IRF2	MA0051.1
STAT3	MA0144.2
ZBTB33	MA0527.1
SMARCB1	MA0513.1, MA0795.1
SOX6	MA0515.1
RFX1	MA0509.1
ATF3	MA0605.1, MA0835.1
NR2C2	MA0504.1
ESRRA	MA0592.2
SREBF1	MA0595.1, MA0829.1
ATF2	MA0462.1, MA0604.1, MA0605.1, MA0833.1, MA0834.1, MA0835.1
SMAD1	MA0513.1, MA0795.1
SMARCA4	MA0513.1, MA0795.1
GFI1B	MA0483.1
PBX2	MA0070.1
MEF2A	MA0052.3
GATA3	MA0037.2
TCF12	MA0521.1
BCL11A	MA0463.1, MA0731.1
SMARCC1	MA0513.1, MA0795.1
SP4	MA0685.1
THAP1	MA0597.1
YY1	MA0095.2
KLF5	MA0599.1
ZBTB7A	MA0750.1
RUNX1	MA0002.2
MAX	MA0058.3, MA0059.1
MEIS2	MA0774.1
REST	MA0138.2
ETS1	MA0098.3
POU5F1	MA0142.1, MA0792.1
TEAD4	MA0809.1
STAT1	MA0137.3, MA0517.1
IRF3	MA0050.2, MA0051.1, MA0652.1, MA0653.1, MA0772.1
ZNF274	MA0088.2, MA0116.1, MA0130.1, MA0528.1, MA0752.1, MA0753.1
NFE2	MA0089.1, MA0150.2, MA0501.1, MA0841.1
PAX5	MA0014.2
MEF2C	MA0497.1
ZEB1	MA0103.2
MYC	MA0059.1, MA0104.3, MA0147.2
ETV6	MA0645.1
MYB	MA0100.2, MA0776.1, MA0777.1
ZNF263	MA0528.1
NFIC	MA0119.1, MA0161.1
ELF1	MA0473.2
BHLHE40	MA0464.2
RUNX3	MA0684.1
PAX8	MA0014.2, MA0067.1, MA0068.2, MA0069.1, MA0680.1, MA0779.1, MA0780.1, MA0781.1
SP1	MA0079.3
E2F6	MA0471.1
TCF7	MA0523.1, MA0769.1
FOSL1	MA0477.1
TCF7L2	MA0523.1
JUND	MA0491.1, MA0492.1
GABPA	MA0062.2
ELK1	MA0028.2
IRF4	MA0050.2, MA0051.1, MA0652.1, MA0653.1, MA0772.1
FOXA1	MA0148.3
FOXA2	MA0047.2
TCF3	MA0091.1, MA0092.1, MA0522.2
USF1	MA0093.2
BATF	MA0462.1, MA0835.1
E2F4	MA0470.1
GATA2	MA0036.2
HNF4A	MA0114.3
SP2	MA0516.1
FOS	MA0099.2, MA0476.1, MA0477.1, MA0478.1
EBF1	MA0154.3, MA0595.1, MA0829.1
NFYB	MA0502.1
TAL1	MA0091.1, MA0140.2
ZNF217	MA0088.2, MA0116.1, MA0130.1, MA0528.1, MA0752.1, MA0753.1
FOXM1	MA0030.1, MA0031.1, MA0032.2, MA0033.2, MA0040.1, MA0041.1, MA0042.2, MA0047.2, MA0148.3, MA0157.2, MA0479.1, MA0480.1, MA0481.1, MA0593.1, MA0613.1, MA0614.1, MA0845.1, MA0846.1, MA0847.1, MA0848.1, MA0849.1, MA0850.1, MA0851.1, MA0852.1
NRF1	MA0506.1
MAFF	MA0495.1
CEBPB	MA0466.2
HNF4G	MA0484.1
BACH1	MA0591.1
RXRA	MA0065.2, MA0074.1, MA0115.1, MA0159.1, MA0494.1, MA0512.2
JUN	MA0099.2, MA0462.1, MA0488.1, MA0489.1, MA0490.1, MA0491.1, MA0492.1
FOSL2	MA0478.1
ZNF384	MA0088.2, MA0116.1, MA0130.1, MA0528.1, MA0752.1, MA0753.1
EGR1	MA0162.2
NFYA	MA0060.2
ELK4	MA0076.2
USF2	MA0526.1
ZNF207	MA0088.2, MA0116.1, MA0130.1, MA0528.1, MA0752.1, MA0753.1
NR2F2	MA0017.2, MA0164.1, MA0504.1, MA0676.1, MA0677.1, MA0728.1
SPI1	MA0080.4
MAFK	MA0496.1, MA0591.1
GATA1	MA0035.3, MA0140.2
NFE2L2	MA0150.2
CTCFL	MA0139.1
CTCF	MA0139.1

## Sheet: Table X2
DNA binding protein	Features
MAZ	Conservation, DNase.NarrowPeakSignal, ExpScore, PreviousBinding
SRF	JASPAR.SRF_MA0083.3, Conservation, DNase.NarrowPeakSignal, ExpScore, PreviousBinding
RXRA	JASPAR.Pparg-Rxra_MA0065.2, JASPAR.RXRA-VDR_MA0074.1, JASPAR.NR1H2-RXRA_MA0115.1, JASPAR.RARA-RXRA_MA0159.1, JASPAR.Nr1h3-Rxra_MA0494.1, JASPAR.Rxra_MA0512.2, Conservation, DNase.NarrowPeakSignal, ExpScore, PreviousBinding
TAF1	Conservation, DNase.NarrowPeakSignal, ExpScore, PreviousBinding
BRCA1	Conservation, DNase.NarrowPeakSignal, ExpScore, PreviousBinding
ATF3	JASPAR.BATF3_MA0835.1, JASPAR.Atf3_MA0605.1, Conservation, DNase.NarrowPeakSignal, ExpScore, PreviousBinding
EGR1	JASPAR.EGR1_MA0162.2, Conservation, DNase.NarrowPeakSignal, ExpScore, PreviousBinding
SIN3A	Conservation, DNase.NarrowPeakSignal, ExpScore, PreviousBinding
MYC	JASPAR.Myc_MA0147.2, JASPAR.Mycn_MA0104.3, JASPAR.MAX-MYC_MA0059.1, Conservation, DNase.NarrowPeakSignal, ExpScore, PreviousBinding
MAX	JASPAR.MAX-MYC_MA0059.1, JASPAR.MAX_MA0058.3, Conservation, DNase.NarrowPeakSignal, ExpScore, PreviousBinding
EP300	Conservation, DNase.NarrowPeakSignal, ExpScore, PreviousBinding
CUX1	JASPAR.CUX1_MA0754.1, Conservation, DNase.NarrowPeakSignal, ExpScore, PreviousBinding
BRD4	Conservation, DNase.NarrowPeakSignal, ExpScore, PreviousBinding
RAD21	Conservation, DNase.NarrowPeakSignal, ExpScore, PreviousBinding
JUND	JASPAR.JUND-var2_MA0492.1, JASPAR.JUND_MA0491.1, Conservation, DNase.NarrowPeakSignal, ExpScore, PreviousBinding
CTCF	JASPAR.CTCF_MA0139.1, Conservation, DNase.NarrowPeakSignal, ExpScore, PreviousBinding
E2F1	JASPAR.E2F1_MA0024.3, Conservation, DNase.NarrowPeakSignal, ExpScore, PreviousBinding
CHD1	Conservation, DNase.NarrowPeakSignal, ExpScore, PreviousBinding
GTF2F1	Conservation, DNase.NarrowPeakSignal, ExpScore, PreviousBinding
FOXK2	Conservation, DNase.NarrowPeakSignal, ExpScore, PreviousBinding
ZNF274	Conservation, DNase.NarrowPeakSignal, ExpScore, PreviousBinding
EZH2	Conservation, DNase.NarrowPeakSignal, ExpScore, PreviousBinding
USF2	JASPAR.USF2_MA0526.1, Conservation, DNase.NarrowPeakSignal, ExpScore, PreviousBinding
SREBF1	JASPAR.Srebf1-var2_MA0829.1, JASPAR.SREBF1_MA0595.1, Conservation, DNase.NarrowPeakSignal, ExpScore, PreviousBinding
BACH1	JASPAR.Bach1-Mafk_MA0591.1, Conservation, DNase.NarrowPeakSignal, ExpScore, PreviousBinding
NRF1	JASPAR.NRF1_MA0506.1, Conservation, DNase.NarrowPeakSignal, ExpScore, PreviousBinding
RFX5	JASPAR.RFX5_MA0510.2, Conservation, DNase.NarrowPeakSignal, ExpScore, PreviousBinding
BHLHE40	JASPAR.BHLHE40_MA0464.2, Conservation, DNase.NarrowPeakSignal, ExpScore, PreviousBinding
MAFK	JASPAR.MAFK_MA0496.1, JASPAR.Bach1-Mafk_MA0591.1, Conservation, DNase.NarrowPeakSignal, ExpScore, PreviousBinding
HDAC2	Conservation, DNase.NarrowPeakSignal, ExpScore, PreviousBinding
YY1	JASPAR.YY1_MA0095.2, Conservation, DNase.NarrowPeakSignal, ExpScore, PreviousBinding
KAT2B	Conservation, DNase.NarrowPeakSignal, ExpScore, PreviousBinding
H2AZ	Conservation, DNase.NarrowPeakSignal, ExpScore, PreviousBinding
CREB1	JASPAR.CREB1_MA0018.2, Conservation, DNase.NarrowPeakSignal, ExpScore, PreviousBinding
ELF1	JASPAR.ELF1_MA0473.2, Conservation, DNase.NarrowPeakSignal, ExpScore, PreviousBinding
KDM1A	Conservation, DNase.NarrowPeakSignal, ExpScore, PreviousBinding
FOSL1	JASPAR.FOSL1_MA0477.1, Conservation, DNase.NarrowPeakSignal, ExpScore, PreviousBinding
ZNF143	JASPAR.ZNF143_MA0088.2, Conservation, DNase.NarrowPeakSignal, ExpScore, PreviousBinding
ZBTB33	JASPAR.ZBTB33_MA0527.1, Conservation, DNase.NarrowPeakSignal, ExpScore, PreviousBinding
RCOR1	Conservation, DNase.NarrowPeakSignal, ExpScore, PreviousBinding
SMC3	Conservation, DNase.NarrowPeakSignal, ExpScore, PreviousBinding
FOXM1	Conservation, DNase.NarrowPeakSignal, ExpScore, PreviousBinding
CEBPB	JASPAR.CEBPB_MA0466.2, Conservation, DNase.NarrowPeakSignal, ExpScore, PreviousBinding
TP53	JASPAR.TP53_MA0106.3, Conservation, DNase.NarrowPeakSignal, ExpScore, PreviousBinding
TCF7L2	JASPAR.TCF7L2_MA0523.1, Conservation, DNase.NarrowPeakSignal, ExpScore, PreviousBinding
CHD2	Conservation, DNase.NarrowPeakSignal, ExpScore, PreviousBinding
HCFC1	Conservation, DNase.NarrowPeakSignal, ExpScore, PreviousBinding
GABPA	JASPAR.Gabpa_MA0062.2, Conservation, DNase.NarrowPeakSignal, ExpScore, PreviousBinding
ATF2	Conservation, DNase.NarrowPeakSignal, ExpScore, PreviousBinding
REST	JASPAR.REST_MA0138.2, Conservation, DNase.NarrowPeakSignal, ExpScore, PreviousBinding
RELA	JASPAR.RELA_MA0107.1, Conservation, DNase.NarrowPeakSignal, ExpScore, PreviousBinding
TEAD4	JASPAR.TEAD4_MA0809.1, Conservation, DNase.NarrowPeakSignal, ExpScore, PreviousBinding
GATA3	JASPAR.GATA3_MA0037.2, Conservation, DNase.NarrowPeakSignal, ExpScore, PreviousBinding
FOS	JASPAR.FOS-JUN_MA0099.2, JASPAR.FOSL2_MA0478.1, JASPAR.FOS_MA0476.1, JASPAR.FOSL1_MA0477.1, Conservation, DNase.NarrowPeakSignal, ExpScore, PreviousBinding
USF1	JASPAR.USF1_MA0093.2, Conservation, DNase.NarrowPeakSignal, ExpScore, PreviousBinding
MXI1	Conservation, DNase.NarrowPeakSignal, ExpScore, PreviousBinding
HSF1	JASPAR.HSF1_MA0486.2, Conservation, DNase.NarrowPeakSignal, ExpScore, PreviousBinding
FOXA1	JASPAR.FOXA1_MA0148.3, Conservation, DNase.NarrowPeakSignal, ExpScore, PreviousBinding
ELK1	JASPAR.ELK1_MA0028.2, Conservation, DNase.NarrowPeakSignal, ExpScore, PreviousBinding
TBP	JASPAR.TBP_MA0108.2, Conservation, DNase.NarrowPeakSignal, ExpScore, PreviousBinding
JUN	JASPAR.JUN-var2_MA0489.1, JASPAR.FOS-JUN_MA0099.2, JASPAR.JUN_MA0488.1, JASPAR.BATF-JUN_MA0462.1, JASPAR.JUND-var2_MA0492.1, JASPAR.JUNB_MA0490.1, JASPAR.JUND_MA0491.1, Conservation, DNase.NarrowPeakSignal, ExpScore, PreviousBinding
TCF12	JASPAR.Tcf12_MA0521.1, Conservation, DNase.NarrowPeakSignal, ExpScore, PreviousBinding

## Sheet: Table X3
DNA binding protein	Training cell types	Validation cell types
ATF2	HepG2 GM12878	H1 K562
ATF3	HepG2 HCT-116 GM12878 A549	H1 K562 Liver
BACH1	HepG2 GM12878 A549	H1 K562
BHLHE40	HepG2 GM12878 A549	K562
BRCA1	HeLa-S3 HepG2 GM12878 A549	H1
BRD4	GM12878	K562 MCF-7
CEBPB	HeLa-S3 HepG2 HCT-116 GM12878 A549	H1 K562 MCF-7 IMR90
CHD1	HeLa-S3 GM12878 A549	H1 K562 MCF-7 IMR90
CHD2	HeLa-S3 HepG2 GM12878 A549	H1 K562
CREB1	HepG2 GM12878 A549	H1 K562 MCF-7
CTCF	HeLa-S3 HepG2 HCT-116 GM12878 A549	H1 PANC-1 NHEK K562 MCF-7 T47D IMR90 Liver
CUX1	HepG2 GM12878	K562 MCF-7
E2F1	HeLa-S3	K562 MCF-7
EGR1	HCT-116 GM12878	H1 K562 MCF-7
ELF1	HepG2 HCT-116 GM12878 A549	K562 MCF-7
ELK1	HeLa-S3 GM12878 A549	K562 MCF-7
EP300	HeLa-S3 HepG2 HCT-116 GM12878 A549	H1 K562 MCF-7 T47D IMR90
EZH2	HeLa-S3 HepG2 GM12878	H1 NHEK K562 MCF-7
FOS	HeLa-S3 HepG2 GM12878	K562 MCF-7
FOSL1	HCT-116	H1 K562
FOXA1	HepG2 A549	K562 MCF-7 T47D Liver
FOXM1	GM12878	K562 MCF-7
GABPA	HeLa-S3 HepG2 GM12878 A549	H1 K562 MCF-7 Liver
GATA3	A549	MCF-7 T47D
GTF2F1	HeLa-S3 HepG2 GM12878	H1 K562 MCF-7
H2AZ	HeLa-S3 HepG2 GM12878 A549	H1 NHEK K562 MCF-7 IMR90
HCFC1	HeLa-S3 HepG2 GM12878	K562 MCF-7
HDAC2	HepG2 A549	H1 K562 MCF-7
HSF1	HepG2 HCT-116 GM12878	K562 MCF-7
JUN	HeLa-S3 HepG2 A549	H1 K562 MCF-7
JUND	HeLa-S3 HepG2 HCT-116 GM12878	H1 K562 MCF-7 T47D Liver
KAT2B	HeLa-S3 HepG2 GM12878 A549	K562
KDM1A	HeLa-S3 HepG2 GM12878 A549	K562
MAFK	HeLa-S3 HepG2 GM12878 A549	H1 K562 MCF-7 IMR90
MAX	HeLa-S3 HepG2 HCT-116 GM12878 A549	H1 K562 MCF-7 Liver
MAZ	HeLa-S3 HepG2 GM12878 A549	K562 MCF-7 IMR90
MXI1	HeLa-S3 HepG2 GM12878	H1 K562 IMR90
MYC	HeLa-S3 HepG2 GM12878 A549	H1 NHEK K562 MCF-7
NRF1	HeLa-S3 HepG2 GM12878	H1 K562 MCF-7 T47D
RAD21	HeLa-S3 HepG2 HCT-116 GM12878 A549	H1 K562 MCF-7 IMR90 Liver
RCOR1	HeLa-S3 HepG2 GM12878 A549	K562 MCF-7 IMR90
RELA	GM12878 A549	K562 MCF-7 IMR90
REST	HeLa-S3 HepG2 HCT-116 GM12878 A549	H1 PANC-1 K562 MCF-7
RFX5	HeLa-S3 HepG2 GM12878 A549	H1 K562 MCF-7 IMR90
RXRA	HepG2 GM12878	H1 MCF-7
SIN3A	HepG2 HCT-116 GM12878 A549	H1 PANC-1 K562 MCF-7
SMC3	HeLa-S3 HepG2 GM12878 A549	K562
SREBF1	HepG2 GM12878 A549	K562 MCF-7
SRF	HepG2 HCT-116 GM12878	H1 K562 MCF-7
TAF1	HeLa-S3 HepG2 GM12878 A549	H1 K562 MCF-7 Liver
TBP	HeLa-S3 HepG2 GM12878	H1 K562
TCF12	HepG2 GM12878 A549	H1 K562 MCF-7
TCF7L2	HeLa-S3 HepG2 HCT-116	PANC-1 K562 MCF-7
TEAD4	HepG2 HCT-116 A549	H1 K562 MCF-7
TP53	HCT-116 GM12878	MCF-7 IMR90
USF1	HepG2 HCT-116 GM12878 A549	H1 K562
USF2	HeLa-S3 HepG2 GM12878 A549	H1 K562
YY1	HepG2 HCT-116 GM12878 A549	H1 K562 Liver
ZBTB33	HepG2 HCT-116 GM12878 A549	K562 MCF-7 Liver
ZNF143	HeLa-S3 GM12878	H1 K562
ZNF274	HeLa-S3 HepG2 GM12878	H1 K562

## Sheet: Table X4
DNA binding protein	Model hyperparameters
ATF2	MLPClassifier(activation='logistic', alpha=0.0001, batch_size='auto', beta_1=0.9, beta_2=0.999, early_stopping=False, epsilon=1e-08, hidden_layer_sizes=(10, 10, 10, 10, 10, 10, 10, 10, 10, 10), learning_rate='adaptive', learning_rate_init=0.001, max_iter=800, momentum=0.9, nesterovs_momentum=True, power_t=0.5, random_state=None, shuffle=True, solver='adam', tol=0.0001, validation_fraction=0.1, ve…
ATF3	MLPClassifier(activation='relu', alpha=0.0001, batch_size='auto', beta_1=0.9, beta_2=0.999, early_stopping=False, epsilon=1e-08, hidden_layer_sizes=(100, 100), learning_rate='adaptive', learning_rate_init=0.001, max_iter=800, momentum=0.9, nesterovs_momentum=True, power_t=0.5, random_state=None, shuffle=True, solver='adam', tol=0.0001, validation_fraction=0.1, verbose=False, warm_start=True)
BACH1	MLPClassifier(activation='logistic', alpha=0.0001, batch_size='auto', beta_1=0.9, beta_2=0.999, early_stopping=False, epsilon=1e-08, hidden_layer_sizes=(12, 12, 12, 12, 12, 12, 12, 12, 12, 12), learning_rate='adaptive', learning_rate_init=0.001, max_iter=800, momentum=0.9, nesterovs_momentum=True, power_t=0.5, random_state=None, shuffle=True, solver='adam', tol=0.0001, validation_fraction=0.1, ve…
BHLHE40	MLPClassifier(activation='logistic', alpha=0.01, batch_size='auto', beta_1=0.9, beta_2=0.999, early_stopping=False, epsilon=1e-08, hidden_layer_sizes=(100, 100), learning_rate='adaptive', learning_rate_init=0.001, max_iter=800, momentum=0.9, nesterovs_momentum=True, power_t=0.5, random_state=None, shuffle=True, solver='adam', tol=0.0001, validation_fraction=0.1, verbose=False, warm_start=True)
BRCA1	MLPClassifier(activation='tanh', alpha=0.01, batch_size='auto', beta_1=0.9, beta_2=0.999, early_stopping=False, epsilon=1e-08, hidden_layer_sizes=(10, 10, 10, 10, 10, 10, 10, 10, 10, 10), learning_rate='adaptive', learning_rate_init=0.001, max_iter=800, momentum=0.9, nesterovs_momentum=True, power_t=0.5, random_state=None, shuffle=True, solver='adam', tol=0.0001, validation_fraction=0.1, verbose=…
BRD4	MLPClassifier(activation='relu', alpha=0.0001, batch_size='auto', beta_1=0.9, beta_2=0.999, early_stopping=False, epsilon=1e-08, hidden_layer_sizes=(10, 10), learning_rate='adaptive', learning_rate_init=0.001, max_iter=800, momentum=0.9, nesterovs_momentum=True, power_t=0.5, random_state=None, shuffle=True, solver='adam', tol=0.0001, validation_fraction=0.1, verbose=False, warm_start=True)
CEBPB	MLPClassifier(activation='tanh', alpha=0.01, batch_size='auto', beta_1=0.9, beta_2=0.999, early_stopping=False, epsilon=1e-08, hidden_layer_sizes=(100, 100, 100, 100, 100, 100, 100, 100, 100, 100), learning_rate='adaptive', learning_rate_init=0.001, max_iter=800, momentum=0.9, nesterovs_momentum=True, power_t=0.5, random_state=None, shuffle=True, solver='adam', tol=0.0001, validation_fraction=0.1…
CHD1	MLPClassifier(activation='logistic', alpha=0.0001, batch_size='auto', beta_1=0.9, beta_2=0.999, early_stopping=False, epsilon=1e-08, hidden_layer_sizes=(10, 10, 10, 10, 10, 10, 10, 10, 10, 10), learning_rate='adaptive', learning_rate_init=0.001, max_iter=800, momentum=0.9, nesterovs_momentum=True, power_t=0.5, random_state=None, shuffle=True, solver='adam', tol=0.0001, validation_fraction=0.1, ve…
CHD2	MLPClassifier(activation='tanh', alpha=0.01, batch_size='auto', beta_1=0.9, beta_2=0.999, early_stopping=False, epsilon=1e-08, hidden_layer_sizes=(10, 10, 10, 10, 10, 10, 10, 10, 10, 10), learning_rate='adaptive', learning_rate_init=0.001, max_iter=800, momentum=0.9, nesterovs_momentum=True, power_t=0.5, random_state=None, shuffle=True, solver='adam', tol=0.0001, validation_fraction=0.1, verbose=…
CREB1	MLPClassifier(activation='logistic', alpha=0.0001, batch_size='auto', beta_1=0.9, beta_2=0.999, early_stopping=False, epsilon=1e-08, hidden_layer_sizes=(12, 12), learning_rate='adaptive', learning_rate_init=0.001, max_iter=800, momentum=0.9, nesterovs_momentum=True, power_t=0.5, random_state=None, shuffle=True, solver='adam', tol=0.0001, validation_fraction=0.1, verbose=False, warm_start=True)
CTCF	MLPClassifier(activation='relu', alpha=0.0001, batch_size='auto', beta_1=0.9, beta_2=0.999, early_stopping=False, epsilon=1e-08, hidden_layer_sizes=(100, 100, 100, 100, 100, 100, 100, 100, 100, 100), learning_rate='adaptive', learning_rate_init=0.001, max_iter=800, momentum=0.9, nesterovs_momentum=True, power_t=0.5, random_state=None, shuffle=True, solver='adam', tol=0.0001, validation_fraction=0…
CUX1	MLPClassifier(activation='relu', alpha=0.0001, batch_size='auto', beta_1=0.9, beta_2=0.999, early_stopping=False, epsilon=1e-08, hidden_layer_sizes=(100, 100), learning_rate='adaptive', learning_rate_init=0.001, max_iter=800, momentum=0.9, nesterovs_momentum=True, power_t=0.5, random_state=None, shuffle=True, solver='adam', tol=0.0001, validation_fraction=0.1, verbose=False, warm_start=True)
E2F1	MLPClassifier(activation='relu', alpha=0.0001, batch_size='auto', beta_1=0.9, beta_2=0.999, early_stopping=False, epsilon=1e-08, hidden_layer_sizes=(12, 12), learning_rate='adaptive', learning_rate_init=0.001, max_iter=800, momentum=0.9, nesterovs_momentum=True, power_t=0.5, random_state=None, shuffle=True, solver='adam', tol=0.0001, validation_fraction=0.1, verbose=False, warm_start=True)
EGR1	MLPClassifier(activation='tanh', alpha=0.0001, batch_size='auto', beta_1=0.9, beta_2=0.999, early_stopping=False, epsilon=1e-08, hidden_layer_sizes=(100, 100, 100, 100, 100, 100, 100, 100, 100, 100), learning_rate='adaptive', learning_rate_init=0.001, max_iter=800, momentum=0.9, nesterovs_momentum=True, power_t=0.5, random_state=None, shuffle=True, solver='adam', tol=0.0001, validation_fraction=0…
ELF1	MLPClassifier(activation='logistic', alpha=0.01, batch_size='auto', beta_1=0.9, beta_2=0.999, early_stopping=False, epsilon=1e-08, hidden_layer_sizes=(100, 100), learning_rate='adaptive', learning_rate_init=0.001, max_iter=800, momentum=0.9, nesterovs_momentum=True, power_t=0.5, random_state=None, shuffle=True, solver='adam', tol=0.0001, validation_fraction=0.1, verbose=False, warm_start=True)
ELK1	MLPClassifier(activation='logistic', alpha=0.0001, batch_size='auto', beta_1=0.9, beta_2=0.999, early_stopping=False, epsilon=1e-08, hidden_layer_sizes=(12, 12, 12, 12, 12, 12, 12, 12, 12, 12), learning_rate='adaptive', learning_rate_init=0.001, max_iter=800, momentum=0.9, nesterovs_momentum=True, power_t=0.5, random_state=None, shuffle=True, solver='adam', tol=0.0001, validation_fraction=0.1, ve…
EP300	MLPClassifier(activation='logistic', alpha=0.0001, batch_size='auto', beta_1=0.9, beta_2=0.999, early_stopping=False, epsilon=1e-08, hidden_layer_sizes=(10, 10, 10, 10, 10, 10, 10, 10, 10, 10), learning_rate='adaptive', learning_rate_init=0.001, max_iter=800, momentum=0.9, nesterovs_momentum=True, power_t=0.5, random_state=None, shuffle=True, solver='adam', tol=0.0001, validation_fraction=0.1, ve…
EZH2	MLPClassifier(activation='relu', alpha=0.01, batch_size='auto', beta_1=0.9, beta_2=0.999, early_stopping=False, epsilon=1e-08, hidden_layer_sizes=(100, 100), learning_rate='adaptive', learning_rate_init=0.001, max_iter=800, momentum=0.9, nesterovs_momentum=True, power_t=0.5, random_state=None, shuffle=True, solver='adam', tol=0.0001, validation_fraction=0.1, verbose=False, warm_start=True)
FOS	MLPClassifier(activation='tanh', alpha=0.01, batch_size='auto', beta_1=0.9, beta_2=0.999, early_stopping=False, epsilon=1e-08, hidden_layer_sizes=(18, 18), learning_rate='adaptive', learning_rate_init=0.001, max_iter=800, momentum=0.9, nesterovs_momentum=True, power_t=0.5, random_state=None, shuffle=True, solver='adam', tol=0.0001, validation_fraction=0.1, verbose=False, warm_start=True)
FOSL1	MLPClassifier(activation='relu', alpha=0.0001, batch_size='auto', beta_1=0.9, beta_2=0.999, early_stopping=False, epsilon=1e-08, hidden_layer_sizes=(100, 100), learning_rate='adaptive', learning_rate_init=0.001, max_iter=800, momentum=0.9, nesterovs_momentum=True, power_t=0.5, random_state=None, shuffle=True, solver='adam', tol=0.0001, validation_fraction=0.1, verbose=False, warm_start=True)
FOXA1	MLPClassifier(activation='relu', alpha=0.0001, batch_size='auto', beta_1=0.9, beta_2=0.999, early_stopping=False, epsilon=1e-08, hidden_layer_sizes=(100, 100), learning_rate='adaptive', learning_rate_init=0.001, max_iter=800, momentum=0.9, nesterovs_momentum=True, power_t=0.5, random_state=None, shuffle=True, solver='adam', tol=0.0001, validation_fraction=0.1, verbose=False, warm_start=True)
FOXK2	MLPClassifier(activation='tanh', alpha=0.01, batch_size='auto', beta_1=0.9, beta_2=0.999, early_stopping=False, epsilon=1e-08, hidden_layer_sizes=(10, 10), learning_rate='adaptive', learning_rate_init=0.001, max_iter=800, momentum=0.9, nesterovs_momentum=True, power_t=0.5, random_state=None, shuffle=True, solver='adam', tol=0.0001, validation_fraction=0.1, verbose=False, warm_start=True)
FOXM1	MLPClassifier(activation='relu', alpha=0.0001, batch_size='auto', beta_1=0.9, beta_2=0.999, early_stopping=False, epsilon=1e-08, hidden_layer_sizes=(100, 100, 100, 100, 100, 100, 100, 100, 100, 100), learning_rate='adaptive', learning_rate_init=0.001, max_iter=800, momentum=0.9, nesterovs_momentum=True, power_t=0.5, random_state=None, shuffle=True, solver='adam', tol=0.0001, validation_fraction=0…
GABPA	MLPClassifier(activation='tanh', alpha=0.01, batch_size='auto', beta_1=0.9, beta_2=0.999, early_stopping=False, epsilon=1e-08, hidden_layer_sizes=(12, 12), learning_rate='adaptive', learning_rate_init=0.001, max_iter=800, momentum=0.9, nesterovs_momentum=True, power_t=0.5, random_state=None, shuffle=True, solver='adam', tol=0.0001, validation_fraction=0.1, verbose=False, warm_start=True)
GATA3	MLPClassifier(activation='relu', alpha=0.0001, batch_size='auto', beta_1=0.9, beta_2=0.999, early_stopping=False, epsilon=1e-08, hidden_layer_sizes=(100, 100), learning_rate='adaptive', learning_rate_init=0.001, max_iter=800, momentum=0.9, nesterovs_momentum=True, power_t=0.5, random_state=None, shuffle=True, solver='adam', tol=0.0001, validation_fraction=0.1, verbose=False, warm_start=True)
GTF2F1	MLPClassifier(activation='tanh', alpha=0.01, batch_size='auto', beta_1=0.9, beta_2=0.999, early_stopping=False, epsilon=1e-08, hidden_layer_sizes=(100, 100, 100, 100, 100, 100, 100, 100, 100, 100), learning_rate='adaptive', learning_rate_init=0.001, max_iter=800, momentum=0.9, nesterovs_momentum=True, power_t=0.5, random_state=None, shuffle=True, solver='adam', tol=0.0001, validation_fraction=0.1…
H2AZ	MLPClassifier(activation='tanh', alpha=0.01, batch_size='auto', beta_1=0.9, beta_2=0.999, early_stopping=False, epsilon=1e-08, hidden_layer_sizes=(10, 10, 10, 10, 10, 10, 10, 10, 10, 10), learning_rate='adaptive', learning_rate_init=0.001, max_iter=800, momentum=0.9, nesterovs_momentum=True, power_t=0.5, random_state=None, shuffle=True, solver='adam', tol=0.0001, validation_fraction=0.1, verbose=…
HCFC1	MLPClassifier(activation='tanh', alpha=0.0001, batch_size='auto', beta_1=0.9, beta_2=0.999, early_stopping=False, epsilon=1e-08, hidden_layer_sizes=(10, 10, 10, 10, 10, 10, 10, 10, 10, 10), learning_rate='adaptive', learning_rate_init=0.001, max_iter=800, momentum=0.9, nesterovs_momentum=True, power_t=0.5, random_state=None, shuffle=True, solver='adam', tol=0.0001, validation_fraction=0.1, verbos…
HDAC2	MLPClassifier(activation='relu', alpha=0.0001, batch_size='auto', beta_1=0.9, beta_2=0.999, early_stopping=False, epsilon=1e-08, hidden_layer_sizes=(10, 10, 10, 10, 10, 10, 10, 10, 10, 10), learning_rate='adaptive', learning_rate_init=0.001, max_iter=800, momentum=0.9, nesterovs_momentum=True, power_t=0.5, random_state=None, shuffle=True, solver='adam', tol=0.0001, validation_fraction=0.1, verbos…
HSF1	MLPClassifier(activation='logistic', alpha=0.0001, batch_size='auto', beta_1=0.9, beta_2=0.999, early_stopping=False, epsilon=1e-08, hidden_layer_sizes=(100, 100), learning_rate='adaptive', learning_rate_init=0.001, max_iter=800, momentum=0.9, nesterovs_momentum=True, power_t=0.5, random_state=None, shuffle=True, solver='adam', tol=0.0001, validation_fraction=0.1, verbose=False, warm_start=True)
JUN	MLPClassifier(activation='logistic', alpha=0.01, batch_size='auto', beta_1=0.9, beta_2=0.999, early_stopping=False, epsilon=1e-08, hidden_layer_sizes=(100, 100), learning_rate='adaptive', learning_rate_init=0.001, max_iter=800, momentum=0.9, nesterovs_momentum=True, power_t=0.5, random_state=None, shuffle=True, solver='adam', tol=0.0001, validation_fraction=0.1, verbose=False, warm_start=True)
JUND	MLPClassifier(activation='tanh', alpha=0.0001, batch_size='auto', beta_1=0.9, beta_2=0.999, early_stopping=False, epsilon=1e-08, hidden_layer_sizes=(14, 14, 14, 14, 14, 14, 14, 14, 14, 14), learning_rate='adaptive', learning_rate_init=0.001, max_iter=800, momentum=0.9, nesterovs_momentum=True, power_t=0.5, random_state=None, shuffle=True, solver='adam', tol=0.0001, validation_fraction=0.1, verbos…
KAT2B	MLPClassifier(activation='logistic', alpha=0.0001, batch_size='auto', beta_1=0.9, beta_2=0.999, early_stopping=False, epsilon=1e-08, hidden_layer_sizes=(10, 10), learning_rate='adaptive', learning_rate_init=0.001, max_iter=800, momentum=0.9, nesterovs_momentum=True, power_t=0.5, random_state=None, shuffle=True, solver='adam', tol=0.0001, validation_fraction=0.1, verbose=False, warm_start=True)
KDM1A	MLPClassifier(activation='logistic', alpha=0.0001, batch_size='auto', beta_1=0.9, beta_2=0.999, early_stopping=False, epsilon=1e-08, hidden_layer_sizes=(10, 10), learning_rate='adaptive', learning_rate_init=0.001, max_iter=800, momentum=0.9, nesterovs_momentum=True, power_t=0.5, random_state=None, shuffle=True, solver='adam', tol=0.0001, validation_fraction=0.1, verbose=False, warm_start=True)
MAFK	MLPClassifier(activation='relu', alpha=0.0001, batch_size='auto', beta_1=0.9, beta_2=0.999, early_stopping=False, epsilon=1e-08, hidden_layer_sizes=(14, 14), learning_rate='adaptive', learning_rate_init=0.001, max_iter=800, momentum=0.9, nesterovs_momentum=True, power_t=0.5, random_state=None, shuffle=True, solver='adam', tol=0.0001, validation_fraction=0.1, verbose=False, warm_start=True)
MAX	MLPClassifier(activation='logistic', alpha=0.01, batch_size='auto', beta_1=0.9, beta_2=0.999, early_stopping=False, epsilon=1e-08, hidden_layer_sizes=(14, 14), learning_rate='adaptive', learning_rate_init=0.001, max_iter=800, momentum=0.9, nesterovs_momentum=True, power_t=0.5, random_state=None, shuffle=True, solver='adam', tol=0.0001, validation_fraction=0.1, verbose=False, warm_start=True)
MAZ	MLPClassifier(activation='relu', alpha=0.01, batch_size='auto', beta_1=0.9, beta_2=0.999, early_stopping=False, epsilon=1e-08, hidden_layer_sizes=(10, 10, 10, 10, 10, 10, 10, 10, 10, 10), learning_rate='adaptive', learning_rate_init=0.001, max_iter=800, momentum=0.9, nesterovs_momentum=True, power_t=0.5, random_state=None, shuffle=True, solver='adam', tol=0.0001, validation_fraction=0.1, verbose=…
MXI1	MLPClassifier(activation='relu', alpha=0.01, batch_size='auto', beta_1=0.9, beta_2=0.999, early_stopping=False, epsilon=1e-08, hidden_layer_sizes=(100, 100, 100, 100, 100, 100, 100, 100, 100, 100), learning_rate='adaptive', learning_rate_init=0.001, max_iter=800, momentum=0.9, nesterovs_momentum=True, power_t=0.5, random_state=None, shuffle=True, solver='adam', tol=0.0001, validation_fraction=0.1…
MYC	MLPClassifier(activation='logistic', alpha=0.01, batch_size='auto', beta_1=0.9, beta_2=0.999, early_stopping=False, epsilon=1e-08, hidden_layer_sizes=(16, 16), learning_rate='adaptive', learning_rate_init=0.001, max_iter=800, momentum=0.9, nesterovs_momentum=True, power_t=0.5, random_state=None, shuffle=True, solver='adam', tol=0.0001, validation_fraction=0.1, verbose=False, warm_start=True)
NRF1	MLPClassifier(activation='relu', alpha=0.01, batch_size='auto', beta_1=0.9, beta_2=0.999, early_stopping=False, epsilon=1e-08, hidden_layer_sizes=(100, 100, 100, 100, 100, 100, 100, 100, 100, 100), learning_rate='adaptive', learning_rate_init=0.001, max_iter=800, momentum=0.9, nesterovs_momentum=True, power_t=0.5, random_state=None, shuffle=True, solver='adam', tol=0.0001, validation_fraction=0.1…
RAD21	MLPClassifier(activation='tanh', alpha=0.0001, batch_size='auto', beta_1=0.9, beta_2=0.999, early_stopping=False, epsilon=1e-08, hidden_layer_sizes=(10, 10), learning_rate='adaptive', learning_rate_init=0.001, max_iter=800, momentum=0.9, nesterovs_momentum=True, power_t=0.5, random_state=None, shuffle=True, solver='adam', tol=0.0001, validation_fraction=0.1, verbose=False, warm_start=True)
RCOR1	MLPClassifier(activation='logistic', alpha=0.0001, batch_size='auto', beta_1=0.9, beta_2=0.999, early_stopping=False, epsilon=1e-08, hidden_layer_sizes=(10, 10, 10, 10, 10, 10, 10, 10, 10, 10), learning_rate='adaptive', learning_rate_init=0.001, max_iter=800, momentum=0.9, nesterovs_momentum=True, power_t=0.5, random_state=None, shuffle=True, solver='adam', tol=0.0001, validation_fraction=0.1, ve…
RELA	MLPClassifier(activation='relu', alpha=0.0001, batch_size='auto', beta_1=0.9, beta_2=0.999, early_stopping=False, epsilon=1e-08, hidden_layer_sizes=(100, 100, 100, 100, 100, 100, 100, 100, 100, 100), learning_rate='adaptive', learning_rate_init=0.001, max_iter=800, momentum=0.9, nesterovs_momentum=True, power_t=0.5, random_state=None, shuffle=True, solver='adam', tol=0.0001, validation_fraction=0…
REST	MLPClassifier(activation='logistic', alpha=0.0001, batch_size='auto', beta_1=0.9, beta_2=0.999, early_stopping=False, epsilon=1e-08, hidden_layer_sizes=(12, 12), learning_rate='adaptive', learning_rate_init=0.001, max_iter=800, momentum=0.9, nesterovs_momentum=True, power_t=0.5, random_state=None, shuffle=True, solver='adam', tol=0.0001, validation_fraction=0.1, verbose=False, warm_start=True)
RFX5	MLPClassifier(activation='tanh', alpha=0.01, batch_size='auto', beta_1=0.9, beta_2=0.999, early_stopping=False, epsilon=1e-08, hidden_layer_sizes=(100, 100), learning_rate='adaptive', learning_rate_init=0.001, max_iter=800, momentum=0.9, nesterovs_momentum=True, power_t=0.5, random_state=None, shuffle=True, solver='adam', tol=0.0001, validation_fraction=0.1, verbose=False, warm_start=True)
RXRA	MLPClassifier(activation='relu', alpha=0.01, batch_size='auto', beta_1=0.9, beta_2=0.999, early_stopping=False, epsilon=1e-08, hidden_layer_sizes=(100, 100, 100, 100, 100, 100, 100, 100, 100, 100), learning_rate='adaptive', learning_rate_init=0.001, max_iter=800, momentum=0.9, nesterovs_momentum=True, power_t=0.5, random_state=None, shuffle=True, solver='adam', tol=0.0001, validation_fraction=0.1…
SIN3A	MLPClassifier(activation='tanh', alpha=0.01, batch_size='auto', beta_1=0.9, beta_2=0.999, early_stopping=False, epsilon=1e-08, hidden_layer_sizes=(100, 100, 100, 100, 100, 100, 100, 100, 100, 100), learning_rate='adaptive', learning_rate_init=0.001, max_iter=800, momentum=0.9, nesterovs_momentum=True, power_t=0.5, random_state=None, shuffle=True, solver='adam', tol=0.0001, validation_fraction=0.1…
SMC3	MLPClassifier(activation='logistic', alpha=0.0001, batch_size='auto', beta_1=0.9, beta_2=0.999, early_stopping=False, epsilon=1e-08, hidden_layer_sizes=(100, 100), learning_rate='adaptive', learning_rate_init=0.001, max_iter=800, momentum=0.9, nesterovs_momentum=True, power_t=0.5, random_state=None, shuffle=True, solver='adam', tol=0.0001, validation_fraction=0.1, verbose=False, warm_start=True)
SREBF1	MLPClassifier(activation='logistic', alpha=0.0001, batch_size='auto', beta_1=0.9, beta_2=0.999, early_stopping=False, epsilon=1e-08, hidden_layer_sizes=(14, 14), learning_rate='adaptive', learning_rate_init=0.001, max_iter=800, momentum=0.9, nesterovs_momentum=True, power_t=0.5, random_state=None, shuffle=True, solver='adam', tol=0.0001, validation_fraction=0.1, verbose=False, warm_start=True)
SRF	MLPClassifier(activation='relu', alpha=0.0001, batch_size='auto', beta_1=0.9, beta_2=0.999, early_stopping=False, epsilon=1e-08, hidden_layer_sizes=(12, 12), learning_rate='adaptive', learning_rate_init=0.001, max_iter=800, momentum=0.9, nesterovs_momentum=True, power_t=0.5, random_state=None, shuffle=True, solver='adam', tol=0.0001, validation_fraction=0.1, verbose=False, warm_start=True)
TAF1	MLPClassifier(activation='relu', alpha=0.01, batch_size='auto', beta_1=0.9, beta_2=0.999, early_stopping=False, epsilon=1e-08, hidden_layer_sizes=(10, 10, 10, 10, 10, 10, 10, 10, 10, 10), learning_rate='adaptive', learning_rate_init=0.001, max_iter=800, momentum=0.9, nesterovs_momentum=True, power_t=0.5, random_state=None, shuffle=True, solver='adam', tol=0.0001, validation_fraction=0.1, verbose=…
TBP	MLPClassifier(activation='tanh', alpha=0.0001, batch_size='auto', beta_1=0.9, beta_2=0.999, early_stopping=False, epsilon=1e-08, hidden_layer_sizes=(12, 12, 12, 12, 12, 12, 12, 12, 12, 12), learning_rate='adaptive', learning_rate_init=0.001, max_iter=800, momentum=0.9, nesterovs_momentum=True, power_t=0.5, random_state=None, shuffle=True, solver='adam', tol=0.0001, validation_fraction=0.1, verbos…
TCF12	MLPClassifier(activation='relu', alpha=0.01, batch_size='auto', beta_1=0.9, beta_2=0.999, early_stopping=False, epsilon=1e-08, hidden_layer_sizes=(12, 12, 12, 12, 12, 12, 12, 12, 12, 12), learning_rate='adaptive', learning_rate_init=0.001, max_iter=800, momentum=0.9, nesterovs_momentum=True, power_t=0.5, random_state=None, shuffle=True, solver='adam', tol=0.0001, validation_fraction=0.1, verbose=…
TCF7L2	MLPClassifier(activation='logistic', alpha=0.0001, batch_size='auto', beta_1=0.9, beta_2=0.999, early_stopping=False, epsilon=1e-08, hidden_layer_sizes=(12, 12, 12, 12, 12, 12, 12, 12, 12, 12), learning_rate='adaptive', learning_rate_init=0.001, max_iter=800, momentum=0.9, nesterovs_momentum=True, power_t=0.5, random_state=None, shuffle=True, solver='adam', tol=0.0001, validation_fraction=0.1, ve…
TEAD4	MLPClassifier(activation='tanh', alpha=0.01, batch_size='auto', beta_1=0.9, beta_2=0.999, early_stopping=False, epsilon=1e-08, hidden_layer_sizes=(100, 100, 100, 100, 100, 100, 100, 100, 100, 100), learning_rate='adaptive', learning_rate_init=0.001, max_iter=800, momentum=0.9, nesterovs_momentum=True, power_t=0.5, random_state=None, shuffle=True, solver='adam', tol=0.0001, validation_fraction=0.1…
TP53	MLPClassifier(activation='tanh', alpha=0.0001, batch_size='auto', beta_1=0.9, beta_2=0.999, early_stopping=False, epsilon=1e-08, hidden_layer_sizes=(12, 12), learning_rate='adaptive', learning_rate_init=0.001, max_iter=800, momentum=0.9, nesterovs_momentum=True, power_t=0.5, random_state=None, shuffle=True, solver='adam', tol=0.0001, validation_fraction=0.1, verbose=False, warm_start=True)
USF1	MLPClassifier(activation='logistic', alpha=0.01, batch_size='auto', beta_1=0.9, beta_2=0.999, early_stopping=False, epsilon=1e-08, hidden_layer_sizes=(12, 12), learning_rate='adaptive', learning_rate_init=0.001, max_iter=800, momentum=0.9, nesterovs_momentum=True, power_t=0.5, random_state=None, shuffle=True, solver='adam', tol=0.0001, validation_fraction=0.1, verbose=False, warm_start=True)
USF2	MLPClassifier(activation='relu', alpha=0.0001, batch_size='auto', beta_1=0.9, beta_2=0.999, early_stopping=False, epsilon=1e-08, hidden_layer_sizes=(100, 100, 100, 100, 100, 100, 100, 100, 100, 100), learning_rate='adaptive', learning_rate_init=0.001, max_iter=800, momentum=0.9, nesterovs_momentum=True, power_t=0.5, random_state=None, shuffle=True, solver='adam', tol=0.0001, validation_fraction=0…
YY1	MLPClassifier(activation='tanh', alpha=0.01, batch_size='auto', beta_1=0.9, beta_2=0.999, early_stopping=False, epsilon=1e-08, hidden_layer_sizes=(12, 12, 12, 12, 12, 12, 12, 12, 12, 12), learning_rate='adaptive', learning_rate_init=0.001, max_iter=800, momentum=0.9, nesterovs_momentum=True, power_t=0.5, random_state=None, shuffle=True, solver='adam', tol=0.0001, validation_fraction=0.1, verbose=…
ZBTB33	MLPClassifier(activation='logistic', alpha=0.0001, batch_size='auto', beta_1=0.9, beta_2=0.999, early_stopping=False, epsilon=1e-08, hidden_layer_sizes=(12, 12), learning_rate='adaptive', learning_rate_init=0.001, max_iter=800, momentum=0.9, nesterovs_momentum=True, power_t=0.5, random_state=None, shuffle=True, solver='adam', tol=0.0001, validation_fraction=0.1, verbose=False, warm_start=True)
ZNF143	MLPClassifier(activation='relu', alpha=0.0001, batch_size='auto', beta_1=0.9, beta_2=0.999, early_stopping=False, epsilon=1e-08, hidden_layer_sizes=(100, 100, 100, 100, 100, 100, 100, 100, 100, 100), learning_rate='adaptive', learning_rate_init=0.001, max_iter=800, momentum=0.9, nesterovs_momentum=True, power_t=0.5, random_state=None, shuffle=True, solver='adam', tol=0.0001, validation_fraction=0…
ZNF274	MLPClassifier(activation='tanh', alpha=0.0001, batch_size='auto', beta_1=0.9, beta_2=0.999, early_stopping=False, epsilon=1e-08, hidden_layer_sizes=(10, 10, 10, 10, 10, 10, 10, 10, 10, 10), learning_rate='adaptive', learning_rate_init=0.001, max_iter=800, momentum=0.9, nesterovs_momentum=True, power_t=0.5, random_state=None, shuffle=True, solver='adam', tol=0.0001, validation_fraction=0.1, verbos…

## Sheet: Table X5
DNA binding protein	Cell type	Optimal cutoff in H1-hESC	Optimal cutoff in each cell type	MCC based on H1-hESC cutoff	Maximum MCC
ATF3	K562	0.6	0.85	0.317618	0.360013
CEBPB	K562	0.2	0.2	0.408712	0.408712
CEBPB	MCF-7	0.2	0.19	0.516129	0.517625
CEBPB	IMR90	0.2	0.18	0.503695	0.507309
CHD2	K562	0.1	0.48	0.273815	0.430829
CREB1	K562	0.2	0.29	0.454101	0.486652
CREB1	MCF-7	0.2	0.74	0.206811	0.223435
CTCF	PANC-1	0.2	0.84	0.705118	0.817579
CTCF	NHEK	0.2	0.31	0.702573	0.708154
CTCF	K562	0.2	0.34	0.752555	0.767891
CTCF	MCF-7	0.2	0.06	0.642138	0.656435
CTCF	T47D	0.2	0.96	0.589464	0.731308
CTCF	IMR90	0.2	0.96	0.570912	0.796674
CTCF	Liver	0.2	0.98	0.50846	0.794005
EGR1	K562	0.3	0.45	0.107929	0.114656
EGR1	MCF-7	0.3	0.26	0.461437	0.464604
GABPA	K562	0.07	0.26	0.366959	0.432393
GABPA	MCF-7	0.07	0.22	0.412832	0.484502
GABPA	Liver	0.07	0.6	0.361459	0.453639
GTF2F1	K562	0.3	0.33	0.383239	0.427918
GTF2F1	MCF-7	0.3	0.29	0.384249	0.397121
H2AZ	K562	0.6	0.13	0.142409	0.371711
H2AZ	MCF-7	0.6	0.19	0.0796266	0.145638
H2AZ	IMR90	0.6	0.27	0.24374	0.410855
H2AZ	NHEK	0.6	0.07	0.125452	0.35121
JUND	K562	0.4	0.19	0.440254	0.503451
JUND	Liver	0.4	0.13	0.282445	0.359427
JUND	MCF-7	0.4	0.64	0.360935	0.362267
JUND	T47D	0.4	0.12	0.0805385	0.128114
MAFK	K562	0.6	0.41	0.510596	0.580337
MAFK	MCF-7	0.6	0.69	0.487843	0.533108
MAFK	IMR90	0.6	0.2	0.408073	0.669716
MAX	K562	0.5	0.28	0.449698	0.481431
MAX	Liver	0.5	0.06	0.307652	0.418233
MAX	MCF-7	0.5	0.08	0.406565	0.524601
MXI1	K562	0.4	0.63	0.385903	0.406769
MXI1	IMR90	0.4	0.43	0.432376	0.435774
MYC	K562	0.8	0.02	0.0388547	0.541027
MYC	MCF-7	0.8	0.01	0.0266305	0.25884
MYC	NHEK	0.8	0.13	0.0786646	0.385666
NRF1	K562	0.08	0.1	0.714803	0.721135
NRF1	MCF-7	0.08	0.07	0.732193	0.734944
NRF1	T47D	0.08	0.11	0.633726	0.635213
RAD21	K562	0.4	0.87	0.614448	0.75762
RAD21	MCF-7	0.4	0.28	0.639728	0.668917
RAD21	Liver	0.4	0.15	0.531051	0.565212
RAD21	IMR90	0.4	0.34	0.652038	0.664147
REST	K562	0.4	0.8	0.460645	0.576467
REST	PANC-1	0.4	0.37	0.628699	0.631821
REST	MCF-7	0.4	0.24	0.459865	0.478031
RFX5	K562	0.7	0.59	0.325838	0.334085
RFX5	IMR90	0.7	0.45	0.32743	0.357305
RFX5	MCF-7	0.7	0.23	0.232411	0.410004
SIN3A	K562	0.3	0.53	0.400346	0.425816
SIN3A	MCF-7	0.3	0.13	0.377992	0.461429
SIN3A	PANC-1	0.3	0.57	0.363648	0.434125
SRF	K562	0.2	0.42	0.325743	0.354143
SRF	MCF-7	0.2	0.17	0.480038	0.484736
TAF1	K562	0.8	0.4	0.415473	0.487887
TAF1	Liver	0.8	0.29	0.275705	0.312074
TAF1	MCF-7	0.8	0.31	0.404967	0.492611
TBP	K562	0.2	0.65	0.260638	0.392597
TEAD4	K562	0.1	0.11	0.426116	0.426637
TEAD4	MCF-7	0.1	0.25	0.365928	0.390909
USF1	K562	0.05	0.37	0.325834	0.404111
USF2	K562	0.5	0.68	0.414538	0.470127
YY1	K562	0.07	0.39	0.345037	0.518233
YY1	Liver	0.07	0.06	0.457694	0.457773
ZNF143	K562	0.1	0.79	0.196929	0.651563
ZNF274	K562	0.04	0.17	0.550563	0.726913
BHLHE40	K562	0.2	0.11	0.319769	0.39728
BHLHE40	IMR90	0.2	0.04	0.232975	0.339458
E2F4	K562	0.2	0.23	0.496751	0.499794
E2F4	MCF-7	0.2	0.92	0.251703	0.49691
ELF1	K562	0.2	0.25	0.415113	0.424294
ELF1	MCF-7	0.2	0.15	0.503921	0.524309
ESRRA	K562	0.2	0.03	0.203688	0.405941
ESRRA	MCF-7	0.2	0.08	0.220348	0.310299
FOS	K562	0.2	0.21	0.408149	0.409926
FOS	IMR90	0.2	0.32	0.581018	0.589482
FOXA1	MCF-7	0.2	0.15	0.542031	0.548048
FOXA1	T47D	0.2	0.47	0.513291	0.555805
GATA3	MCF-7	0.2	0.06	0.307521	0.325247
GATA3	T47D	0.2	0.32	0.283025	0.326702
HCFC1	K562	0.2	0.34	0.454708	0.468281
HCFC1	MCF-7	0.2	0.68	0.290003	0.55365
HSF1	MCF-7	0.2	0.43	0.436953	0.660749
MAFF	K562	0.2	0.31	0.494724	0.525832
MAZ	K562	0.2	0.12	0.476084	0.500611
MAZ	MCF-7	0.2	0.18	0.44662	0.455999
MAZ	IMR90	0.2	0.23	0.558808	0.568951
SMC3	K562	0.2	0.47	0.564938	0.723581
SMC3	IMR90	0.2	0.27	0.509793	0.578037

## Sheet: Table X6
DNA binding protein	Validation cell type	F1 Score Median	F1 Score SD	Accuracy Median	Accuracy SD	Precision Median	Precision SD	Recall Median	Recall SD	MCC Median	MCC SD	auROC Median	auROC SD	auPR Median	auPR SD
ATF2	H1	0.203	0.00566	0.981	0.00309	0.572	0.00793	0.123	0.00449	0.26	0.00403	0.965	0.00496	0.113	0.00323
ATF3	K562	0.191	0.029	0.999	7.01e-05	0.716	0.0661	0.112	0.0193	0.272	0.0283	0.994	0.00407	0.132	0.0444
BACH1	K562	0.361	0.0263	1	7.27e-05	0.25	0.0239	0.658	0.0429	0.402	0.0239	0.968	0.00557	0.389	0.0226
BHLHE40	IMR90	0.334	0.0208	0.997	0.000258	0.246	0.0317	0.521	0.0388	0.356	0.00984	0.974	0.00169	0.382	0.0101
BRCA1	H1	0.24	0.0411	0.999	0.000259	0.16	0.041	0.471	0.0358	0.278	0.0307	0.99	0.00444	0.292	0.024
BRD4	MCF-7	0.0717	0.03	1	0.000159	0.0388	0.0169	0.432	0.158	0.137	0.0487	0.969	0.0102	0.0978	0.0208
CEBPB	MCF-7	0.48	0.0246	0.994	0.00162	0.387	0.0369	0.633	0.0202	0.492	0.0175	0.965	0.00792	0.542	0.0144
CHD1	K562	0.095	0.00808	0.99	0.00054	0.601	0.0628	0.0514	0.00516	0.175	0.00642	0.925	0.0135	0.0649	0.00822
CHD1	MCF-7	0.0224	0.0126	0.986	0.00317	0.897	0.0217	0.0114	0.00653	0.0999	0.0248	0.98	0.0112	0.0793	0.0104
CHD2	H1	0.398	0.0316	0.998	0.000444	0.304	0.033	0.595	0.0283	0.417	0.0271	0.99	0.00187	0.441	0.0281
CREB1	K562	0.466	0.0184	0.998	0.000402	0.43	0.0281	0.518	0.0256	0.468	0.0179	0.981	0.00551	0.49	0.0268
CREB1	MCF-7	0.233	0.0277	0.996	0.00175	0.175	0.0298	0.381	0.0422	0.246	0.0219	0.728	0.0227	0.166	0.0221
CTCF	PANC-1	0.689	0.00935	0.997	0.000507	0.936	0.0133	0.546	0.0139	0.715	0.00708	0.995	0.00201	0.881	0.00893
CTCF	NHEK	0.692	0.00511	0.996	0.000906	0.693	0.0126	0.69	0.00708	0.69	0.00556	0.957	0.00145	0.755	0.00494
CTCF	K562	0.732	0.00782	0.996	0.000791	0.81	0.00931	0.662	0.0145	0.734	0.00726	0.979	0.00207	0.835	0.00705
CTCF	T47D	0.53	0.0121	0.996	0.00083	0.935	0.00667	0.37	0.0112	0.587	0.00989	0.985	0.00218	0.823	0.017
CTCF	Liver	0.387	0.00365	0.994	0.00121	0.982	0.00298	0.241	0.00286	0.485	0.00292	0.999	0.000285	0.871	0.0127
CTCF	MCF-7	0.561	0.0801	0.99	0.00699	0.423	0.0866	0.844	0.00735	0.59	0.0658	0.858	0.0135	0.578	0.0613
CUX1	K562	0.159	0.0236	0.999	0.000124	0.0981	0.0134	0.383	0.0939	0.195	0.0353	0.961	0.00431	0.178	0.0232
E2F1	K562	0.183	0.0188	0.999	0.000341	0.648	0.0578	0.108	0.0125	0.259	0.0208	0.988	0.00509	0.213	0.0393
ELF1	K562	0.401	0.0148	0.997	0.000706	0.295	0.0115	0.645	0.0423	0.434	0.0177	0.91	0.00555	0.444	0.0321
ELF1	MCF-7	0.477	0.0335	0.997	0.00133	0.396	0.0458	0.618	0.0248	0.486	0.0275	0.988	0.00372	0.542	0.0295
ELK1	K562	0.394	0.0476	1	0.000124	0.269	0.0394	0.74	0.0389	0.445	0.0426	0.981	0.00526	0.41	0.0584
EP300	K562	0.158	0.0203	0.999	0.000206	0.154	0.0442	0.158	0.0125	0.158	0.0192	0.994	0.00171	0.118	0.00749
EP300	T47D	0.0853	0.0469	0.998	0.000456	0.0474	0.0279	0.561	0.0875	0.153	0.0436	0.905	0.00265	0.167	0.0119
EP300	MCF-7	0.0705	0.0279	0.994	0.00199	0.0369	0.0152	0.837	0.0225	0.173	0.0356	0.957	0.00585	0.437	0.0136
ESR1	MCF-7	0.27	0.0238	0.988	0.00336	0.158	0.0167	0.932	0.0146	0.38	0.0176	0.846	0.012	0.476	0.0102
ESR1	T47D	0.46	0.0136	0.997	0.000646	0.385	0.0362	0.576	0.0462	0.472	0.00739	0.914	0.00954	0.441	0.00846
EZH2	K562	0.053	0.0699	1	0.000252	0.454	0.198	0.031	0.0402	0.0864	0.0928	0.999	0.0224	0.0165	0.0364
EZH2	NHEK	0.113	0.0925	0.999	0.000327	0.0649	0.0672	0.622	0.205	0.189	0.0615	0.69	0.00539	0.145	0.0221
FOS	K562	0.333	0.0273	0.997	0.000661	0.216	0.0232	0.723	0.0173	0.393	0.0196	0.861	0.00393	0.394	0.00837
FOSL1	K562	0.308	0.00387	0.995	0.000868	0.277	0.0198	0.347	0.0353	0.308	0.00634	0.929	0.00586	0.285	0.011
FOXA1	MCF-7	0.433	0.00821	0.99	0.0021	0.293	0.00879	0.84	0.0208	0.492	0.00653	0.941	0.00533	0.589	0.0158
FOXA1	T47D	0.544	0.00493	0.997	0.000427	0.522	0.0323	0.565	0.0271	0.543	0.00447	0.987	0.00326	0.574	0.00585
FOXA1	Liver	0.348	0.0241	0.997	0.000794	0.569	0.0251	0.252	0.03	0.377	0.0145	0.978	0.00163	0.334	0.0463
FOXM1	K562	0.197	0.00435	0.997	0.000357	0.325	0.0189	0.144	0.00619	0.214	0.00423	0.962	0.00675	0.128	0.0154
FOXM1	MCF-7	0.33	0.00854	0.997	0.000948	0.318	0.0263	0.333	0.027	0.329	0.00894	0.984	0.00281	0.303	0.0205
GABPA	K562	0.332	0.0417	0.994	0.000381	0.771	0.0227	0.211	0.0351	0.402	0.0286	0.969	0.00262	0.477	0.0237
GABPA	Liver	0.234	0.0126	0.994	0.0019	0.844	0.0331	0.136	0.00948	0.337	0.00669	0.986	0.00175	0.483	0.0214
GABPA	MCF-7	0.313	0.0219	0.992	0.00197	0.896	0.0373	0.189	0.0181	0.411	0.0124	0.995	0.00204	0.536	0.0244
GTF2F1	H1	0.235	0.0155	0.999	0.000316	0.165	0.0126	0.407	0.0324	0.26	0.0166	0.994	0.00208	0.275	0.0254
HCFC1	MCF-7	0.449	0.0212	0.999	0.000317	0.605	0.11	0.377	0.0595	0.471	0.0183	0.996	0.00508	0.532	0.0614
HDAC2	MCF-7	0	0	0.996	0.00127	0	0	0	0	0	0	0.989	0.00205	0.313	0.0045
JUN	K562	0.249	0.0258	0.997	0.000491	0.146	0.0181	0.809	0.0595	0.344	0.0244	0.982	0.0022	0.484	0.0263
JUN	MCF-7	0.0103	0.00421	0.999	0.000244	0.783	0.329	0.00517	0.00225	0.0622	0.00919	0.999	0.00521	0.00441	0.000845
JUND	K562	0.473	0.0306	0.994	0.000146	0.619	0.0277	0.383	0.0512	0.484	0.0217	0.971	0.00342	0.486	0.0201
JUND	MCF-7	0.296	0.0275	0.992	0.00132	0.783	0.0281	0.182	0.0221	0.378	0.0192	0.993	0.00125	0.37	0.0272
JUND	T47D	0.0488	0.00806	0.991	0.000667	0.794	0.0437	0.0252	0.00423	0.14	0.0159	0.991	0.00528	0.0542	0.0318
JUND	Liver	0.363	0.0104	0.994	0.00104	0.656	0.0825	0.253	0.018	0.399	0.0186	0.945	0.00337	0.32	0.00936
KAT2B	K562	0.105	0.0568	1	2.38e-05	0.0587	0.0313	0.49	0.344	0.169	0.102	0.983	0.00895	0.103	0.0373
KDM1A	K562	0	0	0.999	0.000231	0	0	0	0	0	0	0.949	0.0052	0.1	0.0213
MAFK	K562	0.495	0.0233	0.997	0.00034	0.423	0.029	0.581	0.0305	0.501	0.023	0.985	0.00239	0.522	0.0336
MAX	K562	0.431	0.0259	0.997	0.000717	0.32	0.0382	0.66	0.0475	0.452	0.0166	0.961	0.00295	0.491	0.0224
MAX	MCF-7	0.409	0.0189	0.995	0.00197	0.28	0.0188	0.774	0.0204	0.459	0.014	0.976	0.0055	0.561	0.0159
MAX	Liver	0.35	0.0279	0.997	0.000904	0.326	0.0504	0.384	0.0208	0.349	0.0223	0.95	0.0047	0.323	0.0217
MAZ	K562	0.363	0.0132	0.996	0.000874	0.235	0.00912	0.789	0.0274	0.431	0.0148	0.986	0.00158	0.566	0.023
MAZ	MCF-7	0.399	0.0265	0.998	0.00128	0.304	0.0335	0.574	0.0279	0.414	0.0199	0.987	0.00751	0.425	0.0187
MXI1	K562	0.394	0.0181	0.999	0.00029	0.516	0.0434	0.323	0.0262	0.402	0.0171	0.993	0.00383	0.381	0.0251
NRF1	K562	0.668	0.0323	1	5.28e-05	0.552	0.0324	0.835	0.056	0.685	0.0333	0.994	0.00285	0.721	0.0203
NRF1	MCF-7	0.67	0.0696	1	0.000158	0.618	0.121	0.743	0.0443	0.673	0.0588	0.998	0.0261	0.733	0.0913
NRF1	T47D	0.644	0.0096	1	8.7e-05	0.573	0.0224	0.729	0.0445	0.647	0.0118	0.992	0.00247	0.713	0.0219
RAD21	K562	0.617	0.0124	0.998	0.00029	0.92	0.00647	0.465	0.0151	0.653	0.00925	0.999	0.00014	0.831	0.0126
RAD21	Liver	0.487	0.0226	0.994	0.000784	0.345	0.0242	0.824	0.00815	0.532	0.0161	0.925	0.00487	0.614	0.0168
RAD21	MCF-7	0.593	0.0376	0.996	0.00161	0.448	0.0407	0.873	0.008	0.626	0.0302	0.983	0.00187	0.74	0.0259
RCOR1	K562	0.18	0.0209	0.999	0.000327	0.121	0.0168	0.346	0.0161	0.206	0.0191	0.96	0.0126	0.212	0.0139
RCOR1	MCF-7	0.098	0.0327	1	0.000236	0.178	0.0712	0.0887	0.0306	0.102	0.0306	0.986	0.0578	0.0521	0.0171
RELA	MCF-7	0.0359	0.0219	0.999	0.000254	0.105	0.0507	0.0214	0.0157	0.0494	0.0243	0.982	0.00837	0.0129	0.00492
REST	K562	0.482	0.0154	0.999	0.000184	0.612	0.0285	0.404	0.0137	0.493	0.0162	0.984	0.00513	0.567	0.0313
REST	MCF-7	0.354	0.0199	0.998	0.000962	0.224	0.0164	0.802	0.0446	0.424	0.0179	0.984	0.00647	0.474	0.0234
REST	PANC-1	0.602	0.0429	1	8.4e-05	0.54	0.0425	0.696	0.0498	0.606	0.0428	0.996	0.002	0.669	0.0464
RUNX1	K562	0.256	0.0259	0.999	0.000131	0.451	0.0556	0.185	0.0225	0.277	0.0261	0.998	0.000334	0.193	0.0207
RXRA	MCF-7	0.0697	0.0117	0.998	0.000949	0.167	0.0838	0.0471	0.0102	0.0805	0.0229	0.83	0.0216	0.0237	0.00372
SIN3A	K562	0.419	0.0182	0.998	0.00034	0.412	0.0303	0.418	0.0526	0.421	0.0192	0.969	0.00298	0.395	0.0265
SIN3A	PANC-1	0.391	0.0191	0.998	0.000368	0.442	0.0205	0.361	0.0229	0.393	0.0187	0.962	0.00522	0.38	0.0238
SIN3A	MCF-7	0.311	0.021	0.995	0.00143	0.209	0.017	0.628	0.0272	0.357	0.02	0.963	0.00272	0.447	0.022
SMC3	K562	0.733	0.0162	0.999	0.000201	0.774	0.0139	0.701	0.021	0.734	0.016	0.998	0.000734	0.792	0.0185
SOX2	H1	0.103	0.024	0.998	0.000465	0.238	0.0408	0.0657	0.0254	0.127	0.0142	0.897	0.00933	0.0505	0.011
SREBF1	MCF-7	0.17	0.0687	1	8.71e-05	0.11	0.0446	0.382	0.142	0.204	0.0784	0.978	0.0487	0.143	0.0606
SRF	K562	0.303	0.0386	0.999	0.000184	0.305	0.0545	0.296	0.0296	0.302	0.0383	0.971	0.00449	0.253	0.0429
SRF	MCF-7	0.378	0.0337	0.998	0.00108	0.279	0.0328	0.606	0.0321	0.406	0.031	0.987	0.00186	0.451	0.0342
TAF1	K562	0.397	0.0177	0.999	0.000325	0.265	0.0158	0.779	0.0197	0.457	0.0144	0.988	0.00431	0.508	0.0232
TAF1	MCF-7	0.382	0.0523	0.999	0.000811	0.256	0.0447	0.756	0.0182	0.439	0.0375	0.993	0.00308	0.502	0.041
TAF1	Liver	0.244	0.0207	0.999	0.00012	0.215	0.00793	0.288	0.046	0.246	0.0232	0.973	0.00179	0.155	0.0278
TBP	K562	0.303	0.0161	0.998	0.000139	0.517	0.0167	0.217	0.0176	0.33	0.0111	0.972	0.00739	0.297	0.0221
TCF12	K562	0.183	0.0136	0.995	0.000389	0.423	0.0484	0.118	0.00984	0.217	0.0172	0.967	0.00405	0.0976	0.00706
TCF12	MCF-7	0.274	0.0231	0.994	0.00147	0.595	0.0264	0.176	0.0188	0.327	0.0203	0.981	0.00277	0.243	0.0255
TCF7L2	K562	0.169	0.0484	1	3.56e-05	0.243	0.0801	0.13	0.0341	0.177	0.0525	0.973	0.00881	0.0738	0.0296
TCF7L2	MCF-7	0.169	0.0259	0.998	0.000589	0.11	0.0215	0.375	0.0137	0.2	0.0199	0.966	0.00333	0.182	0.013
TCF7L2	PANC-1	0.287	0.0309	0.998	0.000167	0.2	0.0289	0.503	0.0237	0.318	0.0263	0.851	0.0172	0.259	0.036
TEAD4	K562	0.388	0.00737	0.99	0.000999	0.494	0.0309	0.322	0.00842	0.395	0.0101	0.943	0.00545	0.342	0.00126
TEAD4	MCF-7	0.277	0.024	0.989	0.00248	0.815	0.0331	0.166	0.0182	0.366	0.018	0.986	0.00267	0.354	0.0273
TP53	MCF-7	0.275	0.103	1	3.76e-05	0.844	0.103	0.164	0.0777	0.382	0.0855	1	0.00766	0.66	0.222
USF1	K562	0.353	0.047	0.993	0.000806	0.583	0.0181	0.254	0.0464	0.382	0.0399	0.891	0.0116	0.372	0.0463
USF2	K562	0.41	0.0397	0.999	0.000187	0.591	0.0436	0.326	0.056	0.427	0.0284	0.982	0.00669	0.437	0.0324
YY1	K562	0.418	0.0439	0.997	0.000271	0.721	0.021	0.294	0.0472	0.46	0.0309	0.98	0.00162	0.516	0.00919
YY1	Liver	0.386	0.0459	0.994	0.00114	0.36	0.0765	0.412	0.0156	0.385	0.0407	0.897	0.00778	0.327	0.0141
ZBTB33	K562	0.309	0.0157	1	5.89e-05	0.239	0.00675	0.443	0.0444	0.324	0.0198	0.926	0.0052	0.259	0.0225
ZBTB33	MCF-7	0.0069	0.0106	1	0.000326	0.013	0.00778	0.00472	0.0186	0.00765	0.0113	0.871	0.0476	0.00402	0.00424
ZBTB33	Liver	0.194	0.0224	0.999	0.000176	0.126	0.0161	0.468	0.0548	0.233	0.0244	0.976	0.00602	0.262	0.0292
ZNF143	H1	0.47	0.0267	0.995	0.000792	0.36	0.0277	0.675	0.0135	0.491	0.0235	0.913	0.0127	0.442	0.0334

## Sheet: Table X7
Chrom	Cell type	DNA binding protein	Total binding sites	Correctly predicted binding sites	Correct predictions without sequence motif	Correct predictions not overlapping accessible chromatin	Correct predictions not conserved among placental mammals	Novel correct predictions (not seen in training cell types)	Percent of correctly predicted binding sites
chr10	H1	ATF2	11581	6641	5683	12	38	5442	57.3439
chr10	K562	ATF2	8545	4730	1377	3216	30	591	55.354
chr10	H1	ATF3	2108	671	640	0	11	0	31.8311
chr10	K562	ATF3	295	204	194	0	8	0	69.1525
chr10	Liver	ATF3	4501	617	590	0	4	0	13.7081
chr10	H1	BACH1	5714	354	39	9	6	4	6.19531
chr10	K562	BACH1	1243	284	38	15	3	3	22.8479
chr10	IMR90	BHLHE40	9151	2380	1671	30	2	1215	26.0081
chr10	H1	BRCA1	2610	1520	1520	0	73	552	58.2375
chr10	K562	BRD4	351	0	0	0	0	0	0
chr10	MCF-7	BRD4	391	20	20	0	6	0	5.11509
chr10	H1	CEBPB	10886	4426	2463	995	63	8	40.6577
chr10	IMR90	CEBPB	26549	11355	7012	3561	64	48	42.77
chr10	K562	CEBPB	7700	3456	1816	1177	34	30	44.8831
chr10	MCF-7	CEBPB	19071	7563	4701	1469	46	45	39.6571
chr10	H1	CHD1	3121	1740	1740	1	80	860	55.7514
chr10	K562	CHD1	2122	1262	1262	56	63	501	59.4722
chr10	MCF-7	CHD1	281	255	255	0	3	62	90.7473
chr10	H1	CHD2	6752	3826	3826	0	74	1399	56.6647
chr10	K562	CHD2	3118	1997	1997	31	56	446	64.0475
chr10	H1	CREB1	11336	2151	1837	0	19	178	18.9749
chr10	K562	CREB1	6111	2648	2378	22	27	528	43.3317
chr10	MCF-7	CREB1	8895	1732	1360	2	2	326	19.4716
chr10	H1	CTCF	25998	17154	5561	1356	149	1	65.982
chr10	K562	CTCF	19151	15536	5015	2410	144	0	81.1237
chr10	Liver	CTCF	5655	5577	741	2276	16	0	98.6207
chr10	NHEK	CTCF	19739	13825	4353	7348	103	0	70.039
chr10	PANC-1	CTCF	9724	9018	1827	3269	55	0	92.7396
chr10	T47D	CTCF	7084	6621	1154	78	101	0	93.4641
chr10	K562	CUX1	2137	168	70	3	11	66	7.86149
chr10	MCF-7	CUX1	1446	122	27	3	0	56	8.43707
chr10	K562	E2F1	579	295	62	4	0	1	50.9499
chr10	MCF-7	E2F1	7892	2042	956	3	31	2	25.8743
chr10	H1	EGR1	5694	1222	442	7	18	0	21.4612
chr10	K562	EGR1	145	63	14	4	5	0	43.4483
chr10	MCF-7	EGR1	3951	1606	497	46	18	0	40.6479
chr10	K562	ELF1	10892	3088	2106	22	26	79	28.3511
chr10	MCF-7	ELF1	9194	3737	2648	6	35	113	40.6461
chr10	K562	ELK1	1503	316	14	0	6	18	21.0246
chr10	MCF-7	ELK1	435	145	7	0	0	2	33.3333
chr10	H1	EP300	1461	136	136	0	20	0	9.30869
chr10	K562	EP300	1504	148	148	0	20	0	9.84043
chr10	MCF-7	EP300	18218	360	360	0	20	0	1.97607
chr10	T47D	EP300	6053	78	78	0	19	0	1.28862
chr10	MCF-7	ESR1	38623	5536	4645	0	99	12	14.3334
chr10	T47D	ESR1	9912	3430	2748	0	65	0	34.6045
chr10	H1	EZH2	236	27	27	3	23	0	11.4407
chr10	K562	EZH2	11	7	7	1	6	0	63.6364
chr10	NHEK	EZH2	2309	72	72	26	39	0	3.11823
chr10	K562	FOS	9636	2170	505	8	11	146	22.5197
chr10	H1	FOSL1	694	377	297	0	28	3	54.3228
chr10	K562	FOSL1	11851	3610	854	634	28	140	30.4616
chr10	MCF-7	FOXA1	37063	10586	3574	224	97	23	28.5622
chr10	T47D	FOXA1	10873	5415	1705	91	71	38	49.8023
chr10	K562	FOXM1	2984	910	910	0	0	432	30.496
chr10	MCF-7	FOXM1	6798	2170	2170	0	42	621	31.9212
chr10	H1	GABPA	10018	5521	4625	12	85	2495	55.1108
chr10	K562	GABPA	5209	3999	3015	90	27	1454	76.771
chr10	Liver	GABPA	2806	2194	1533	140	5	512	78.1896
chr10	MCF-7	GABPA	5596	5037	4036	61	55	1706	90.0107
chr10	MCF-7	GATA3	17503	2120	1379	0	53	76	12.1122
chr10	T47D	GATA3	3804	513	276	0	31	114	13.4858
chr10	H1	GTF2F1	2893	1875	1875	0	16	540	64.8116
chr10	K562	GTF2F1	868	745	745	0	9	164	85.8295
chr10	MCF-7	GTF2F1	5652	3296	3296	0	11	1363	58.3156
chr10	H1	H2AZ	90	48	48	0	27	0	53.3333
chr10	K562	H2AZ	15599	1249	1249	11	23	0	8.00692
chr10	MCF-7	H2AZ	1250	146	146	0	15	0	11.68
chr10	NHEK	H2AZ	25766	1373	1373	78	48	0	5.32873
chr10	K562	HCFC1	3476	1202	1202	5	14	83	34.58
chr10	MCF-7	HCFC1	830	613	613	2	0	8	73.8554
chr10	H1	HDAC2	6847	0	0	0	0	0	0
chr10	K562	HDAC2	13365	0	0	0	0	0	0
chr10	MCF-7	HDAC2	10096	0	0	0	0	0	0
chr10	MCF-7	HSF1	90	45	32	0	28	0	50
chr10	H1	JUND	4670	3466	2034	0	36	709	74.2184
chr10	K562	JUND	11910	7455	3890	321	67	1723	62.5945
chr10	Liver	JUND	8005	4151	2327	155	11	1220	51.8551
chr10	MCF-7	JUND	6000	4752	2145	0	49	942	79.2
chr10	T47D	JUND	814	662	471	0	20	333	81.3268
chr10	H1	JUN	1593	454	85	0	31	4	28.4997
chr10	K562	JUN	9115	1443	94	24	14	95	15.831
chr10	MCF-7	JUN	23	18	18	0	18	0	78.2609
chr10	K562	KAT2B	205	12	12	0	12	0	5.85366
chr10	K562	KDM1A	3289	0	0	0	0	0	0
chr10	H1	MAFK	5212	2891	1507	1353	53	10	55.4682
chr10	IMR90	MAFK	14755	6986	3667	3593	38	292	47.3467
chr10	K562	MAFK	9807	4484	2310	2589	49	84	45.7224
chr10	MCF-7	MAFK	3096	2130	1000	1268	10	30	68.7984
chr10	H1	MAX	3579	1245	810	0	20	3	34.7863
chr10	K562	MAX	8934	2714	2149	8	13	22	30.3783
chr10	Liver	MAX	7260	1702	1274	151	0	10	23.4435
chr10	MCF-7	MAX	16723	4539	3717	13	28	30	27.1423
chr10	K562	MAZ	11890	2780	2780	0	17	160	23.381
chr10	MCF-7	MAZ	6508	2140	2140	0	12	91	32.8826
chr10	H1	MXI1	4612	1570	1570	0	45	0	34.0416
chr10	K562	MXI1	2518	1154	1154	0	18	0	45.83
chr10	H1	MYC	374	41	31	0	26	0	10.9626
chr10	K562	MYC	12073	650	343	0	16	0	5.38391
chr10	MCF-7	MYC	36036	639	340	0	19	0	1.77323
chr10	NHEK	MYC	2381	367	183	0	18	0	15.4137
chr10	H1	NRF1	976	534	58	0	12	0	54.7131
chr10	K562	NRF1	753	447	38	0	12	0	59.3625
chr10	MCF-7	NRF1	638	455	37	0	0	0	71.3166
chr10	T47D	NRF1	1177	694	79	3	8	0	58.9635
chr10	H1	RAD21	15829	7669	7669	167	64	0	48.449
chr10	K562	RAD21	4545	4239	4239	8	34	2	93.2673
chr10	Liver	RAD21	22710	7266	7266	3288	27	0	31.9947
chr10	MCF-7	RAD21	20188	9273	9273	243	72	0	45.9332
chr10	K562	RCOR1	3295	422	422	6	31	189	12.8073
chr10	MCF-7	RCOR1	203	39	39	0	3	2	19.2118
chr10	IMR90	RELA	38	1	0	0	0	0	2.63158
chr10	K562	RELA	172	1	0	0	0	0	0.581395
chr10	MCF-7	RELA	355	25	9	0	3	0	7.04225
chr10	H1	REST	1148	549	292	4	25	0	47.8223
chr10	K562	REST	1380	826	291	444	24	0	59.8551
chr10	MCF-7	REST	5978	1347	642	414	20	0	22.5326
chr10	PANC-1	REST	2037	1057	470	703	23	0	51.89
chr10	K562	RUNX1	540	211	66	0	14	6	39.0741
chr10	H1	RXRA	2127	589	339	0	31	45	27.6916
chr10	MCF-7	RXRA	940	146	62	0	18	21	15.5319
chr10	H1	SIN3A	4280	1485	1485	0	35	0	34.6963
chr10	K562	SIN3A	4305	1682	1682	0	16	0	39.0708
chr10	MCF-7	SIN3A	15318	3297	3297	0	23	0	21.5237
chr10	PANC-1	SIN3A	3625	1477	1477	0	31	0	40.7448
chr10	K562	SMC3	6040	4559	4559	3	40	25	75.4801
chr10	H1	SOX2	1893	408	42	4	5	105	21.5531
chr10	K562	SREBF1	666	8	1	0	1	1	1.2012
chr10	MCF-7	SREBF1	125	14	0	0	0	4	11.2
chr10	H1	SRF	2633	747	599	1	30	0	28.3707
chr10	K562	SRF	2415	568	492	7	9	4	23.5197
chr10	MCF-7	SRF	6847	1913	1681	8	15	2	27.9392
chr10	H1	TAF1	1463	794	794	0	26	0	54.272
chr10	K562	TAF1	4377	1077	1077	0	8	0	24.6059
chr10	Liver	TAF1	1568	329	329	15	0	0	20.9821
chr10	MCF-7	TAF1	3825	1043	1043	0	24	0	27.268
chr10	H1	TBP	7017	1576	1534	0	35	246	22.4597
chr10	K562	TBP	1813	923	880	0	12	270	50.9101
chr10	H1	TCF12	9850	4103	3232	3	57	822	41.6548
chr10	K562	TCF12	3867	1756	1419	0	16	996	45.4099
chr10	MCF-7	TCF12	4860	2913	2467	0	37	973	59.9383
chr10	K562	TCF7L2	482	161	77	2	17	0	33.4025
chr10	MCF-7	TCF7L2	3930	407	150	8	26	0	10.3562
chr10	PANC-1	TCF7L2	4505	777	401	148	28	0	17.2475
chr10	H1	TEAD4	18434	10100	7133	63	144	3008	54.7901
chr10	K562	TEAD4	17579	8967	7940	178	73	3539	51.0097
chr10	MCF-7	TEAD4	6488	5373	4388	7	88	1438	82.8144
chr10	MCF-7	TP53	21	21	8	0	8	0	100
chr10	H1	USF1	13606	6560	2995	983	76	821	48.214
chr10	K562	USF1	8991	5210	2624	1346	31	845	57.9468
chr10	H1	USF2	3716	1086	330	17	36	77	29.225
chr10	K562	USF2	817	489	100	46	19	20	59.8531
chr10	H1	YY1	20541	6283	4918	96	68	251	30.5876
chr10	K562	YY1	4336	3195	2408	93	32	204	73.6854
chr10	Liver	YY1	14050	3358	2534	345	3	549	23.9004
chr10	K562	ZBTB33	1116	263	84	19	22	13	23.5663
chr10	Liver	ZBTB33	2589	288	127	10	0	0	11.124
chr10	MCF-7	ZBTB33	282	4	4	0	3	0	1.41844
chr10	H1	ZNF143	16830	5876	5405	3	104	9	34.9138
chr10	K562	ZNF143	622	451	283	20	27	1	72.508
chr10	H1	ZNF274	332	30	30	3	18	0	9.03614
chr10	K562	ZNF274	397	38	38	22	16	0	9.57179
chr15	H1	ATF2	7821	4382	3712	6	0	3489	56.0286
chr15	K562	ATF2	5696	3118	843	2044	24	509	54.7402
chr15	H1	ATF3	1464	494	446	0	3	0	33.7432
chr15	K562	ATF3	247	188	160	0	0	0	76.1134
chr15	Liver	ATF3	2951	565	534	0	0	3	19.1461
chr15	H1	BACH1	4329	190	13	6	0	0	4.389
chr15	K562	BACH1	844	221	17	3	0	1	26.1848
chr15	IMR90	BHLHE40	6287	1456	910	14	0	917	23.1589
chr15	H1	BRCA1	1870	1133	1133	0	0	273	60.5882
chr15	K562	BRD4	317	9	9	0	0	0	2.83912
chr15	MCF-7	BRD4	347	4	4	0	0	0	1.15274
chr15	H1	CEBPB	7084	2959	1603	604	6	16	41.7702
chr15	IMR90	CEBPB	16456	7127	4415	2029	17	43	43.3094
chr15	K562	CEBPB	5418	2382	1212	905	6	17	43.9646
chr15	MCF-7	CEBPB	11768	4903	2917	922	13	27	41.6638
chr15	H1	CHD1	2276	1292	1292	1	0	591	56.7663
chr15	K562	CHD1	1636	995	995	33	0	364	60.8191
chr15	MCF-7	CHD1	373	332	332	2	0	91	89.008
chr15	H1	CHD2	4917	2903	2903	0	0	717	59.0401
chr15	K562	CHD2	2281	1515	1515	8	4	251	66.4182
chr15	H1	CREB1	7755	1643	1453	0	3	98	21.1863
chr15	K562	CREB1	4068	1929	1730	0	3	262	47.4189
chr15	MCF-7	CREB1	7152	1373	1150	3	0	232	19.1974
chr15	H1	CTCF	17338	11641	3636	1000	53	0	67.1415
chr15	K562	CTCF	13573	10978	3464	1580	55	0	80.8812
chr15	Liver	CTCF	3920	3852	541	1490	17	0	98.2653
chr15	MCF-7	CTCF	29579	12498	4076	2228	78	0	42.2529
chr15	NHEK	CTCF	13915	9541	2879	4911	46	0	68.5663
chr15	PANC-1	CTCF	6626	6165	1253	2125	39	0	93.0426
chr15	T47D	CTCF	4973	4635	727	66	27	0	93.2033
chr15	K562	CUX1	1499	122	70	0	0	39	8.13876
chr15	MCF-7	CUX1	1390	95	33	0	0	52	6.83453
chr15	K562	E2F1	540	350	86	0	0	1	64.8148
chr15	MCF-7	E2F1	6118	1923	859	0	0	2	31.4318
chr15	H1	EGR1	3997	845	255	7	3	0	21.1409
chr15	K562	EGR1	95	31	3	3	0	0	32.6316
chr15	MCF-7	EGR1	2678	1054	319	11	0	0	39.3577
chr15	K562	ELF1	7625	2374	1509	28	3	76	31.1344
chr15	MCF-7	ELF1	6534	2889	1916	3	12	106	44.2149
chr15	K562	ELK1	1262	364	11	0	0	20	28.8431
chr15	MCF-7	ELK1	477	208	1	0	0	10	43.6059
chr15	H1	EP300	853	137	137	0	0	0	16.061
chr15	K562	EP300	880	174	174	0	2	0	19.7727
chr15	MCF-7	EP300	11891	609	609	0	0	0	5.12152
chr15	T47D	EP300	3878	249	249	0	0	0	6.42084
chr15	MCF-7	ESR1	24560	4331	3805	0	18	3	17.6344
chr15	T47D	ESR1	5626	2355	1894	0	8	1	41.8592
chr15	H1	EZH2	135	55	55	10	0	0	40.7407
chr15	K562	EZH2	5	3	3	1	0	0	60
chr15	NHEK	EZH2	1534	254	254	204	0	0	16.558
chr15	K562	FOS	7301	1515	552	6	0	88	20.7506
chr15	H1	FOSL1	397	218	196	0	0	4	54.9118
chr15	K562	FOSL1	8076	2436	745	405	15	181	30.1634
chr15	Liver	FOXA1	2281	1258	337	111	4	11	55.1512
chr15	MCF-7	FOXA1	23359	7117	2567	210	20	34	30.4679
chr15	T47D	FOXA1	6459	3440	1098	91	5	19	53.259
chr15	K562	FOXM1	1996	640	640	3	0	198	32.0641
chr15	MCF-7	FOXM1	4215	1507	1507	0	0	315	35.7533
chr15	H1	GABPA	7229	4143	3314	0	4	1555	57.3108
chr15	K562	GABPA	3802	2941	2095	67	0	858	77.354
chr15	Liver	GABPA	2287	1928	1338	89	3	545	84.3026
chr15	MCF-7	GABPA	3906	3518	2647	22	12	884	90.0666
chr15	MCF-7	GATA3	10595	1250	779	0	2	57	11.798
chr15	T47D	GATA3	1810	258	133	0	0	47	14.2541
chr15	H1	GTF2F1	2212	1528	1528	0	0	352	69.0778
chr15	K562	GTF2F1	764	673	673	0	3	106	88.089
chr15	MCF-7	GTF2F1	5327	2941	2941	0	1	1142	55.2093
chr15	H1	H2AZ	39	19	19	0	0	0	48.7179
chr15	K562	H2AZ	11540	1285	1285	14	2	0	11.1352
chr15	MCF-7	H2AZ	985	201	201	1	0	0	20.4061
chr15	NHEK	H2AZ	17493	1320	1320	100	0	0	7.54588
chr15	K562	HCFC1	2697	920	920	2	0	49	34.112
chr15	MCF-7	HCFC1	931	549	549	0	0	6	58.9689
chr15	H1	HDAC2	4964	0	0	0	0	0	0
chr15	K562	HDAC2	9649	0	0	0	0	0	0
chr15	MCF-7	HDAC2	6802	0	0	0	0	0	0
chr15	MCF-7	HSF1	73	43	8	0	0	0	58.9041
chr15	H1	JUND	3076	2294	1461	6	4	414	74.5774
chr15	K562	JUND	8686	5308	2860	203	23	1153	61.1098
chr15	Liver	JUND	5043	3309	2129	118	7	1285	65.6157
chr15	MCF-7	JUND	3785	3036	1495	0	4	601	80.2114
chr15	T47D	JUND	398	298	197	0	0	128	74.8744
chr15	H1	JUN	932	274	41	0	0	4	29.3991
chr15	K562	JUN	6442	821	66	20	0	44	12.7445
chr15	K562	KAT2B	168	0	0	0	0	0	0
chr15	K562	KDM1A	2340	0	0	0	0	0	0
chr15	H1	MAFK	3428	1960	973	832	9	10	57.1762
chr15	IMR90	MAFK	9447	4672	2406	2180	16	181	49.4549
chr15	K562	MAFK	7186	3122	1645	1691	13	43	43.4456
chr15	MCF-7	MAFK	2790	1717	858	884	8	15	61.5412
chr15	H1	MAX	2507	988	685	0	0	0	39.4097
chr15	K562	MAX	6310	2121	1757	7	3	26	33.6133
chr15	Liver	MAX	5384	1786	1457	121	0	10	33.1724
chr15	MCF-7	MAX	10799	3242	2747	13	3	8	30.0213
chr15	K562	MAZ	8842	2152	2152	0	6	57	24.3384
chr15	MCF-7	MAZ	5796	1783	1783	0	0	30	30.7626
chr15	H1	MXI1	3674	1580	1580	1	4	0	43.0049
chr15	K562	MXI1	1829	1029	1029	3	0	0	56.2603
chr15	H1	MYC	244	19	4	0	0	0	7.78689
chr15	K562	MYC	8678	714	494	0	0	0	8.2277
chr15	MCF-7	MYC	33216	669	440	0	0	0	2.01409
chr15	NHEK	MYC	1630	372	222	0	0	0	22.8221
chr15	H1	NRF1	663	354	20	0	0	0	53.3937
chr15	K562	NRF1	534	279	14	0	0	0	52.2472
chr15	MCF-7	NRF1	509	322	35	0	0	0	63.2613
chr15	T47D	NRF1	837	499	60	0	0	0	59.6177
chr15	H1	RAD21	10351	5029	5029	107	11	0	48.5847
chr15	K562	RAD21	3315	3052	3052	5	11	0	92.0664
chr15	Liver	RAD21	14928	5174	5174	2061	11	0	34.6597
chr15	MCF-7	RAD21	13727	6127	6127	113	18	2	44.6347
chr15	K562	RCOR1	2539	302	302	0	1	92	11.8944
chr15	MCF-7	RCOR1	386	63	63	0	0	15	16.3212
chr15	IMR90	RELA	16	0	0	0	0	0	0
chr15	K562	RELA	133	0	0	0	0	0	0
chr15	MCF-7	RELA	213	35	10	0	0	0	16.4319
chr15	H1	REST	801	405	248	0	0	0	50.5618
chr15	K562	REST	907	567	275	293	3	0	62.5138
chr15	MCF-7	REST	4048	954	546	197	4	0	23.5672
chr15	PANC-1	REST	1321	693	354	425	4	0	52.4603
chr15	K562	RUNX1	401	185	46	0	0	0	46.1347
chr15	H1	RXRA	1486	543	316	0	0	20	36.541
chr15	MCF-7	RXRA	626	177	82	0	0	22	28.2748
chr15	H1	SIN3A	3336	1246	1246	0	0	0	37.3501
chr15	K562	SIN3A	3201	1386	1386	0	4	0	43.299
chr15	MCF-7	SIN3A	10738	2517	2517	0	6	0	23.4401
chr15	PANC-1	SIN3A	2710	1231	1231	0	4	0	45.4244
chr15	K562	SMC3	4296	3386	3386	0	7	3	78.8175
chr15	H1	SOX2	997	260	25	15	4	67	26.0782
chr15	K562	SREBF1	489	7	0	0	0	0	1.43149
chr15	MCF-7	SREBF1	130	19	4	0	0	2	14.6154
chr15	H1	SRF	1795	660	571	5	3	2	36.7688
chr15	K562	SRF	1729	618	553	6	3	0	35.7432
chr15	MCF-7	SRF	5238	1785	1625	11	2	0	34.0779
chr15	H1	TAF1	1177	657	657	0	0	0	55.8199
chr15	K562	TAF1	3189	901	901	6	0	0	28.2534
chr15	Liver	TAF1	1207	258	258	8	0	0	21.3753
chr15	MCF-7	TAF1	3329	852	852	0	0	0	25.5933
chr15	H1	TBP	5551	1324	1296	0	4	150	23.8516
chr15	K562	TBP	1358	697	681	0	0	112	51.3255
chr15	H1	TCF12	6779	2897	2188	0	4	392	42.7349
chr15	K562	TCF12	2641	1033	802	0	3	592	39.114
chr15	MCF-7	TCF12	3422	2189	1806	0	1	569	63.9684
chr15	K562	TCF7L2	345	88	42	3	0	0	25.5072
chr15	MCF-7	TCF7L2	2744	363	147	9	0	0	13.2289
chr15	PANC-1	TCF7L2	3023	649	342	125	0	0	21.4687
chr15	H1	TEAD4	11784	6575	4889	51	12	1885	55.796
chr15	K562	TEAD4	12588	5955	5339	85	16	2256	47.307
chr15	MCF-7	TEAD4	4762	4020	3433	11	15	1055	84.4183
chr15	MCF-7	TP53	27	22	0	8	0	0	81.4815
chr15	H1	USF1	8966	4485	2153	638	2	583	50.0223
chr15	K562	USF1	6110	3587	1910	746	1	605	58.707
chr15	H1	USF2	2618	653	216	14	0	12	24.9427
chr15	K562	USF2	566	298	65	12	0	3	52.6502
chr15	H1	YY1	14364	4348	3484	35	3	145	30.2701
chr15	K562	YY1	3344	2392	1852	40	8	113	71.5311
chr15	Liver	YY1	9412	3551	2987	220	7	1260	37.7284
chr15	K562	ZBTB33	864	213	78	0	0	0	24.6528
chr15	Liver	ZBTB33	1903	285	159	6	0	0	14.9764
chr15	MCF-7	ZBTB33	329	0	0	0	0	0	0
chr15	H1	ZNF143	10943	4223	3878	7	3	4	38.5909
chr15	K562	ZNF143	345	262	161	14	0	0	75.942
chr15	H1	ZNF274	112	13	13	9	0	0	11.6071
chr15	K562	ZNF274	230	13	13	13	0	0	5.65217
chr20	H1	ATF2	6333	3694	3172	15	12	2969	58.3294
chr20	K562	ATF2	3948	2462	658	1609	10	294	62.3607
chr20	H1	ATF3	1545	530	509	0	4	0	34.3042
chr20	K562	ATF3	223	137	131	0	0	0	61.435
chr20	Liver	ATF3	2323	474	457	0	2	0	20.4046
chr20	H1	BACH1	3656	182	35	15	1	0	4.97812
chr20	K562	BACH1	684	161	29	17	0	0	23.538
chr20	IMR90	BHLHE40	4771	1030	629	11	0	556	21.5888
chr20	H1	BRCA1	1690	1058	1058	0	33	275	62.6036
chr20	K562	BRD4	156	1	1	0	0	0	0.641026
chr20	MCF-7	BRD4	620	25	25	0	2	0	4.03226
chr20	H1	CEBPB	5702	2285	1371	448	29	2	40.0737
chr20	IMR90	CEBPB	12023	5214	3250	1574	36	19	43.3669
chr20	K562	CEBPB	3836	1843	1026	558	17	15	48.0448
chr20	MCF-7	CEBPB	13100	4279	2599	611	28	27	32.6641
chr20	H1	CHD1	1823	919	919	3	48	457	50.4114
chr20	K562	CHD1	1414	746	746	47	9	293	52.7581
chr20	MCF-7	CHD1	643	553	553	0	0	180	86.0031
chr20	H1	CHD2	4165	2426	2426	0	24	710	58.2473
chr20	K562	CHD2	1977	1292	1292	25	7	201	65.3515
chr20	H1	CREB1	6784	1385	1193	0	5	28	20.4157
chr20	K562	CREB1	3770	1536	1324	2	5	197	40.7427
chr20	MCF-7	CREB1	8917	1180	964	5	5	175	13.2332
chr20	H1	CTCF	14795	10182	3029	933	67	1	68.8205
chr20	K562	CTCF	11346	9396	2847	1559	54	0	82.8133
chr20	Liver	CTCF	3390	3319	395	1458	7	0	97.9056
chr20	MCF-7	CTCF	35238	11321	3680	1601	86	0	32.1272
chr20	NHEK	CTCF	12005	8227	2467	4035	30	0	68.5298
chr20	PANC-1	CTCF	5670	5338	956	1923	30	0	94.1446
chr20	T47D	CTCF	4393	4161	676	58	29	0	94.7189
chr20	K562	CUX1	1110	113	84	13	3	11	10.1802
chr20	MCF-7	CUX1	1500	81	37	7	0	19	5.4
chr20	K562	E2F1	346	212	57	2	0	0	61.2717
chr20	MCF-7	E2F1	8059	1562	813	2	3	5	19.3821
chr20	H1	EGR1	3595	750	232	6	2	0	20.8623
chr20	K562	EGR1	68	20	4	7	0	0	29.4118
chr20	MCF-7	EGR1	3904	1117	366	24	6	0	28.6117
chr20	K562	ELF1	6747	1985	1265	24	0	27	29.4205
chr20	MCF-7	ELF1	8072	2684	1815	5	7	69	33.2507
chr20	K562	ELK1	1152	346	12	0	0	15	30.0347
chr20	MCF-7	ELK1	591	182	5	0	0	3	30.7953
chr20	H1	EP300	645	109	109	0	3	0	16.8992
chr20	K562	EP300	837	147	147	4	4	0	17.5627
chr20	MCF-7	EP300	13231	620	620	0	11	0	4.68596
chr20	T47D	EP300	3746	269	269	3	7	0	7.18099
chr20	MCF-7	ESR1	26860	4562	3988	0	74	15	16.9844
chr20	T47D	ESR1	5613	2304	1931	0	28	1	41.0476
chr20	H1	EZH2	106	24	24	2	2	0	22.6415
chr20	K562	EZH2	8	2	2	1	0	0	25
chr20	NHEK	EZH2	1776	175	175	158	20	0	9.8536
chr20	K562	FOS	6064	1090	389	4	0	48	17.9749
chr20	H1	FOSL1	460	257	216	5	0	0	55.8696
chr20	K562	FOSL1	5717	1882	597	302	3	22	32.9194
chr20	Liver	FOXA1	1775	1042	344	96	0	8	58.7042
chr20	MCF-7	FOXA1	22883	6802	2429	184	31	30	29.7251
chr20	T47D	FOXA1	5364	3070	1094	110	11	6	57.2334
chr20	K562	FOXM1	1367	479	479	1	0	191	35.0402
chr20	MCF-7	FOXM1	5323	1566	1566	0	12	356	29.4195
chr20	H1	GABPA	6393	3646	2911	0	47	1208	57.0311
chr20	K562	GABPA	3327	2444	1601	54	0	669	73.4596
chr20	Liver	GABPA	2174	1856	1231	97	0	480	85.3726
chr20	MCF-7	GABPA	4725	3890	2949	42	29	1148	82.328
chr20	MCF-7	GATA3	10791	1273	844	0	12	74	11.7969
chr20	T47D	GATA3	1902	246	138	0	3	16	12.9338
chr20	H1	GTF2F1	1996	1309	1309	0	0	320	65.5812
chr20	K562	GTF2F1	517	454	454	0	0	54	87.8143
chr20	MCF-7	GTF2F1	6421	2847	2847	0	6	1258	44.3389
chr20	H1	H2AZ	60	23	23	0	4	0	38.3333
chr20	K562	H2AZ	8432	1014	1014	13	0	0	12.0256
chr20	MCF-7	H2AZ	1765	133	133	0	3	0	7.53541
chr20	NHEK	H2AZ	13727	975	975	79	8	0	7.10279
chr20	K562	HCFC1	2570	976	976	3	0	23	37.9767
chr20	MCF-7	HCFC1	1365	630	630	0	0	8	46.1538
chr20	H1	HDAC2	4330	0	0	0	0	0	0
chr20	K562	HDAC2	8624	0	0	0	0	0	0
chr20	MCF-7	HDAC2	7628	0	0	0	0	0	0
chr20	MCF-7	HSF1	280	52	31	4	8	0	18.5714
chr20	H1	JUND	2802	2063	1351	4	8	331	73.626
chr20	K562	JUND	6764	3961	2177	128	6	680	58.56
chr20	Liver	JUND	4127	2941	1990	56	2	1170	71.2624
chr20	MCF-7	JUND	4401	3249	1681	3	16	715	73.8241
chr20	T47D	JUND	395	335	239	0	0	147	84.8101
chr20	H1	JUN	876	212	43	0	5	0	24.2009
chr20	K562	JUN	5187	694	69	2	3	28	13.3796
chr20	MCF-7	JUN	70	18	2	0	0	1	25.7143
chr20	K562	KAT2B	153	9	9	1	4	0	5.88235
chr20	K562	KDM1A	2025	0	0	0	0	0	0
chr20	H1	MAFK	2700	1456	722	620	15	10	53.9259
chr20	IMR90	MAFK	6406	3326	1737	1539	17	107	51.9201
chr20	K562	MAFK	5060	2135	1132	1088	19	26	42.1937
chr20	MCF-7	MAFK	3634	1612	796	709	15	19	44.3588
chr20	H1	MAX	2087	847	543	1	0	6	40.5846
chr20	K562	MAX	5924	1648	1258	27	0	22	27.819
chr20	Liver	MAX	4742	1643	1280	129	0	21	34.6478
chr20	MCF-7	MAX	13106	3379	2800	7	6	18	25.7821
chr20	K562	MAZ	7881	1857	1857	0	3	49	23.563
chr20	MCF-7	MAZ	6707	1675	1675	0	4	23	24.9739
chr20	H1	MXI1	3195	1171	1171	0	10	0	36.651
chr20	K562	MXI1	1670	846	846	2	2	0	50.6587
chr20	H1	MYC	152	10	6	0	0	0	6.57895
chr20	K562	MYC	7321	549	360	3	0	0	7.49898
chr20	MCF-7	MYC	39722	584	360	0	2	0	1.47022
chr20	NHEK	MYC	1397	333	193	1	0	0	23.8368
chr20	H1	NRF1	779	410	43	0	0	0	52.6316
chr20	K562	NRF1	538	306	19	0	0	0	56.8773
chr20	MCF-7	NRF1	845	361	30	0	0	0	42.7219
chr20	T47D	NRF1	900	501	63	0	0	0	55.6667
chr20	H1	RAD21	8616	4263	4263	86	10	0	49.4777
chr20	K562	RAD21	2701	2483	2483	3	10	0	91.9289
chr20	Liver	RAD21	12196	4622	4622	2025	7	0	37.8977
chr20	MCF-7	RAD21	14063	5215	5215	84	17	0	37.0831
chr20	K562	RCOR1	2190	199	199	0	0	53	9.08676
chr20	MCF-7	RCOR1	784	49	49	0	0	17	6.25
chr20	IMR90	RELA	11	2	0	0	0	0	18.1818
chr20	K562	RELA	88	0	0	0	0	0	0
chr20	MCF-7	RELA	396	55	31	0	0	0	13.8889
chr20	H1	REST	877	465	235	5	2	0	53.0217
chr20	K562	REST	1003	639	196	330	3	0	63.7089
chr20	MCF-7	REST	5511	1086	518	232	1	0	19.706
chr20	PANC-1	REST	1383	846	328	635	1	0	61.1714
chr20	K562	RUNX1	358	188	58	0	0	7	52.514
chr20	H1	RXRA	1366	396	225	0	0	22	28.9898
chr20	MCF-7	RXRA	2041	163	86	0	2	15	7.98628
chr20	H1	SIN3A	2853	1004	1004	0	3	0	35.191
chr20	K562	SIN3A	3053	1152	1152	0	0	0	37.7334
chr20	MCF-7	SIN3A	10716	2096	2096	0	5	0	19.5595
chr20	PANC-1	SIN3A	2207	986	986	0	2	0	44.676
chr20	K562	SMC3	3710	2882	2882	0	6	4	77.6819
chr20	H1	SOX2	700	209	33	2	3	61	29.8571
chr20	K562	SREBF1	444	3	0	0	0	0	0.675676
chr20	MCF-7	SREBF1	283	10	1	0	0	6	3.53357
chr20	H1	SRF	1445	558	484	14	2	0	38.6159
chr20	K562	SRF	1453	481	418	8	0	9	33.1039
chr20	MCF-7	SRF	6188	1667	1539	12	1	7	26.9392
chr20	H1	TAF1	987	563	563	0	2	0	57.0415
chr20	K562	TAF1	2849	737	737	2	0	0	25.8687
chr20	Liver	TAF1	813	176	176	9	0	0	21.6482
chr20	MCF-7	TAF1	4120	715	715	0	5	0	17.3544
chr20	H1	TBP	4543	1099	1056	0	5	101	24.1911
chr20	K562	TBP	976	470	450	0	0	88	48.1557
chr20	H1	TCF12	5777	2619	2063	0	12	489	45.3349
chr20	K562	TCF12	2314	834	639	5	3	419	36.0415
chr20	MCF-7	TCF12	3950	2336	2017	0	15	657	59.1392
chr20	K562	TCF7L2	251	35	12	0	0	0	13.9442
chr20	MCF-7	TCF7L2	3232	264	89	15	2	0	8.16832
chr20	PANC-1	TCF7L2	2054	485	280	96	4	0	23.6125
chr20	H1	TEAD4	9421	5508	4021	38	44	1550	58.4651
chr20	K562	TEAD4	9616	4597	4084	77	23	1291	47.8057
chr20	MCF-7	TEAD4	5541	4258	3592	14	61	1305	76.8453
chr20	MCF-7	TP53	25	19	7	0	3	0	76
chr20	H1	USF1	9029	4663	1915	860	30	401	51.6447
chr20	K562	USF1	6297	3870	1648	1220	0	350	61.4578
chr20	H1	USF2	2966	996	241	30	13	36	33.5806
chr20	K562	USF2	776	453	40	18	0	9	58.3763
chr20	H1	YY1	11925	4037	3111	59	12	230	33.8532
chr20	K562	YY1	2947	2028	1476	87	2	116	68.8157
chr20	Liver	YY1	7518	3139	2528	218	6	1282	41.7531
chr20	K562	ZBTB33	587	136	54	4	1	6	23.1687
chr20	Liver	ZBTB33	1488	191	113	21	0	3	12.836
chr20	MCF-7	ZBTB33	942	17	7	0	2	0	1.80467
chr20	H1	ZNF143	9907	3958	3630	16	39	2	39.9515
chr20	K562	ZNF143	497	413	282	26	2	0	83.0986
chr20	H1	ZNF274	129	11	11	4	7	0	8.52713
chr20	K562	ZNF274	166	9	9	9	2	0	5.42169
chr5	H1	ATF2	13947	7921	6765	41	38	6476	56.7936
chr5	K562	ATF2	11262	6397	2079	4717	14	811	56.8016
chr5	H1	ATF3	2390	773	713	0	7	0	32.3431
chr5	K562	ATF3	328	220	190	0	0	0	67.0732
chr5	Liver	ATF3	4632	811	743	0	0	9	17.5086
chr5	H1	BACH1	6651	424	60	31	4	4	6.37498
chr5	K562	BACH1	1342	344	53	25	3	8	25.6334
chr5	IMR90	BHLHE40	10668	3068	2240	16	0	1731	28.7589
chr5	H1	BRCA1	2855	1483	1483	0	30	518	51.944
chr5	K562	BRD4	511	3	3	0	0	0	0.587084
chr5	MCF-7	BRD4	646	23	23	0	7	0	3.56037
chr5	H1	CEBPB	13499	5032	2755	1222	47	18	37.2768
chr5	IMR90	CEBPB	33778	13624	8622	4391	37	60	40.3339
chr5	K562	CEBPB	8975	3868	2157	1418	36	23	43.0975
chr5	MCF-7	CEBPB	23542	8932	5445	1701	48	67	37.9407
chr5	H1	CHD1	4040	2292	2292	14	44	1184	56.7327
chr5	K562	CHD1	2450	1668	1668	55	29	722	68.0816
chr5	MCF-7	CHD1	514	465	465	4	4	100	90.4669
chr5	H1	CHD2	7714	4141	4141	0	35	1485	53.6816
chr5	K562	CHD2	3187	2131	2131	8	38	445	66.8654
chr5	H1	CREB1	12506	2102	1878	4	27	116	16.8079
chr5	K562	CREB1	6734	2872	2593	7	26	546	42.6492
chr5	MCF-7	CREB1	11341	1786	1510	4	8	300	15.7482
chr5	H1	CTCF	29387	19256	6306	1611	88	0	65.5256
chr5	K562	CTCF	21581	17457	5671	2630	101	2	80.8906
chr5	Liver	CTCF	6237	6121	882	2513	8	0	98.1401
chr5	MCF-7	CTCF	42681	21068	7145	2749	120	0	49.3615
chr5	NHEK	CTCF	21929	15600	4952	8576	64	0	71.1387
chr5	PANC-1	CTCF	10350	9903	1931	3190	42	0	95.6812
chr5	T47D	CTCF	8422	7885	1397	99	48	0	93.6238
chr5	K562	CUX1	2389	216	83	0	12	95	9.04144
chr5	MCF-7	CUX1	1893	142	13	0	0	92	7.50132
chr5	K562	E2F1	595	380	135	3	0	0	63.8655
chr5	MCF-7	E2F1	9591	2450	1147	0	24	2	25.5448
chr5	H1	EGR1	6176	1205	420	6	12	0	19.511
chr5	K562	EGR1	146	62	15	5	0	0	42.4658
chr5	MCF-7	EGR1	4593	1787	617	38	20	0	38.907
chr5	K562	ELF1	10925	3226	2145	13	21	131	29.5286
chr5	MCF-7	ELF1	10177	3924	2736	13	36	130	38.5575
chr5	K562	ELK1	1711	439	18	0	7	17	25.6575
chr5	MCF-7	ELK1	572	248	0	0	0	5	43.3566
chr5	H1	EP300	1690	132	132	0	21	0	7.81065
chr5	K562	EP300	1620	216	216	0	18	0	13.3333
chr5	MCF-7	EP300	21574	582	582	0	21	0	2.69769
chr5	T47D	EP300	7136	218	218	0	21	0	3.05493
chr5	MCF-7	ESR1	45387	6626	5849	0	73	0	14.5989
chr5	T47D	ESR1	10627	3823	3183	0	57	1	35.9744
chr5	H1	EZH2	219	14	14	0	13	0	6.39269
chr5	K562	EZH2	13	4	4	0	4	0	30.7692
chr5	NHEK	EZH2	2194	46	46	20	23	0	2.09663
chr5	K562	FOS	10815	2504	714	1	2	176	23.153
chr5	H1	FOSL1	582	310	269	0	21	3	53.2646
chr5	K562	FOSL1	12304	3816	973	636	8	424	31.0143
chr5	MCF-7	FOXA1	48503	13965	4610	364	121	55	28.792
chr5	T47D	FOXA1	13632	6980	2168	151	65	66	51.2031
chr5	K562	FOXM1	3192	1050	1050	0	0	460	32.8947
chr5	MCF-7	FOXM1	8081	2555	2555	0	26	725	31.6174
chr5	H1	GABPA	9647	5443	4435	0	48	2269	56.4217
chr5	K562	GABPA	5445	4292	3235	51	25	1568	78.8246
chr5	Liver	GABPA	3362	2842	2076	89	4	933	84.533
chr5	MCF-7	GABPA	6353	5661	4597	25	80	1771	89.1075
chr5	MCF-7	GATA3	22313	2556	1661	0	47	99	11.4552
chr5	T47D	GATA3	4318	625	344	0	28	136	14.4743
chr5	H1	GTF2F1	3368	2089	2089	0	11	529	62.0249
chr5	K562	GTF2F1	1136	985	985	0	0	165	86.7077
chr5	MCF-7	GTF2F1	7251	4050	4050	0	26	1712	55.8544
chr5	H1	H2AZ	86	46	46	0	19	0	53.4884
chr5	K562	H2AZ	16832	1618	1618	9	12	0	9.61264
chr5	MCF-7	H2AZ	1859	214	214	0	20	0	11.5116
chr5	NHEK	H2AZ	32263	1684	1684	118	23	0	5.2196
chr5	K562	HCFC1	3719	1342	1342	0	11	62	36.085
chr5	MCF-7	HCFC1	1190	754	754	0	0	9	63.3613
chr5	H1	HDAC2	7437	0	0	0	0	0	0
chr5	K562	HDAC2	14058	0	0	0	0	0	0
chr5	MCF-7	HDAC2	11586	0	0	0	0	0	0
chr5	MCF-7	HSF1	115	71	26	0	25	0	61.7391
chr5	H1	JUND	5062	3548	2061	5	22	742	70.0909
chr5	K562	JUND	13278	8656	4631	351	40	2079	65.1905
chr5	Liver	JUND	8057	5277	3494	140	0	2101	65.4958
chr5	MCF-7	JUND	6689	5181	2586	9	49	1037	77.4555
chr5	T47D	JUND	943	730	539	3	23	392	77.4125
chr5	H1	JUN	1714	430	77	0	16	6	25.0875
chr5	K562	JUN	9707	1595	118	14	10	115	16.4314
chr5	MCF-7	JUN	22	19	19	0	15	0	86.3636
chr5	K562	KAT2B	263	18	18	0	14	0	6.84411
chr5	K562	KDM1A	3761	0	0	0	0	0	0
chr5	H1	MAFK	6823	3761	1991	1968	36	7	55.1224
chr5	IMR90	MAFK	20143	9264	5219	5213	39	333	45.9912
chr5	K562	MAFK	12292	6115	3515	3869	47	71	49.7478
chr5	MCF-7	MAFK	4980	3380	1772	2162	13	37	67.8715
chr5	H1	MAX	3945	1263	874	0	14	0	32.0152
chr5	K562	MAX	8998	3292	2655	12	17	47	36.5859
chr5	Liver	MAX	7733	2477	2059	169	0	14	32.0316
chr5	MCF-7	MAX	18342	5306	4510	8	33	52	28.9281
chr5	K562	MAZ	12436	2753	2753	0	18	135	22.1373
chr5	MCF-7	MAZ	7702	2317	2317	0	15	81	30.0831
chr5	H1	MXI1	5108	1815	1815	0	20	0	35.5325
chr5	K562	MXI1	2475	1302	1302	4	17	1	52.6061
chr5	H1	MYC	477	33	27	0	19	0	6.91824
chr5	K562	MYC	12542	912	565	0	15	0	7.27157
chr5	MCF-7	MYC	45944	831	506	0	17	0	1.80872
chr5	NHEK	MYC	2261	465	266	3	13	0	20.5661
chr5	H1	NRF1	1130	590	70	0	10	0	52.2124
chr5	K562	NRF1	815	436	38	0	10	0	53.4969
chr5	MCF-7	NRF1	799	482	60	0	0	0	60.3254
chr5	T47D	NRF1	1124	621	80	0	13	0	55.2491
chr5	H1	RAD21	18872	8805	8805	186	32	0	46.6564
chr5	K562	RAD21	5251	4828	4828	0	23	0	91.9444
chr5	Liver	RAD21	25080	8625	8625	4081	13	0	34.39
chr5	MCF-7	RAD21	23912	10729	10729	163	49	0	44.8687
chr5	K562	RCOR1	3593	445	445	1	20	187	12.3852
chr5	MCF-7	RCOR1	451	103	103	0	0	29	22.8381
chr5	IMR90	RELA	70	4	1	0	0	0	5.71429
chr5	K562	RELA	136	4	1	0	0	0	2.94118
chr5	MCF-7	RELA	374	23	6	0	5	0	6.14973
chr5	H1	REST	1371	668	416	16	23	0	48.7236
chr5	K562	REST	1568	899	340	522	32	0	57.3342
chr5	MCF-7	REST	7389	1651	860	383	25	0	22.344
chr5	PANC-1	REST	2046	1135	526	727	22	0	55.4741
chr5	K562	RUNX1	678	299	58	0	12	12	44.1003
chr5	H1	RXRA	2106	567	334	0	15	35	26.9231
chr5	MCF-7	RXRA	1013	182	99	0	14	34	17.9664
chr5	H1	SIN3A	4701	1545	1545	0	19	0	32.8653
chr5	K562	SIN3A	4453	1950	1950	0	14	0	43.7907
chr5	MCF-7	SIN3A	17505	3550	3550	0	23	0	20.2799
chr5	PANC-1	SIN3A	3660	1603	1603	0	16	0	43.7978
chr5	K562	SMC3	6632	5120	5120	4	31	4	77.2014
chr5	H1	SOX2	2802	597	64	13	11	110	21.3062
chr5	K562	SREBF1	741	18	0	0	0	5	2.42915
chr5	MCF-7	SREBF1	195	18	0	0	0	0	9.23077
chr5	H1	SRF	2843	766	636	8	20	3	26.9434
chr5	K562	SRF	2545	710	631	3	6	0	27.8978
chr5	MCF-7	SRF	7658	2133	1954	11	22	3	27.8532
chr5	H1	TAF1	1675	893	893	0	18	0	53.3134
chr5	K562	TAF1	4436	1204	1204	0	4	0	27.1416
chr5	Liver	TAF1	1954	446	446	6	0	0	22.825
chr5	MCF-7	TAF1	4596	1175	1175	0	21	0	25.5657
chr5	H1	TBP	7861	1622	1584	1	13	186	20.6335
chr5	K562	TBP	1855	955	915	0	10	156	51.4825
chr5	H1	TCF12	11552	4362	3330	0	39	804	37.7597
chr5	K562	TCF12	4323	1985	1637	0	16	1318	45.9172
chr5	MCF-7	TCF12	5690	3292	2798	0	58	996	57.8559
chr5	K562	TCF7L2	585	135	59	0	11	0	23.0769
chr5	MCF-7	TCF7L2	4531	530	205	24	17	0	11.6972
chr5	PANC-1	TCF7L2	4646	858	448	152	19	0	18.4675
chr5	H1	TEAD4	22435	11431	7815	96	72	3601	50.9516
chr5	K562	TEAD4	20117	10851	9543	211	50	4803	53.9395
chr5	MCF-7	TEAD4	8019	6434	5328	16	86	2021	80.2344
chr5	MCF-7	TP53	55	48	14	3	11	0	87.2727
chr5	H1	USF1	16061	7039	2977	1141	45	956	43.8267
chr5	K562	USF1	9884	5670	2891	1414	34	984	57.3654
chr5	H1	USF2	4189	1190	331	23	20	99	28.4077
chr5	K562	USF2	780	492	126	34	17	17	63.0769
chr5	H1	YY1	24856	6424	5001	89	42	254	25.8449
chr5	K562	YY1	4783	3475	2545	79	22	198	72.6531
chr5	Liver	YY1	14746	5063	4071	381	5	1752	34.3347
chr5	K562	ZBTB33	1239	301	112	9	11	10	24.2938
chr5	Liver	ZBTB33	2789	343	187	10	0	0	12.2983
chr5	MCF-7	ZBTB33	340	4	3	0	3	0	1.17647
chr5	H1	ZNF143	19598	6618	6151	10	41	11	33.7688
chr5	K562	ZNF143	597	458	296	14	20	1	76.7169
chr5	H1	ZNF274	336	43	43	12	15	0	12.7976
chr5	K562	ZNF274	526	57	53	38	19	0	10.8365

## Sheet: Table X8
Accession	Cell type	DNA binding protein
ENCSR000BQK	GM12878	ATF2
ENCFF210HTZ	GM12878	ATF2
ENCFF295RVX	GM12878	ATF2
ENCFF363JPA	GM12878	ATF2
ENCFF409WNF	GM12878	ATF2
ENCFF814UGN	GM12878	ATF2
ENCFF050YFJ	HepG2	ATF2
ENCFF089BQU	HepG2	ATF2
ENCFF737KKO	HepG2	ATF2
ENCFF749LDF	HepG2	ATF2
ENCFF995IHH	HepG2	ATF2
ENCFF129HSC	K562	ATF2
ENCFF207FUE	K562	ATF2
ENCFF764SAO	K562	ATF2
ENCFF784QTQ	K562	ATF2
ENCFF803FHN	K562	ATF2
GSM1010780	GM12878	ATF2
GSM1010742	H1	ATF2
ENCSR000DOG	K562	ATF3
ENCSR000BJY	GM12878	ATF3
ENCSR000BKE	HepG2	ATF3
ENCSR000BNU	K562	ATF3
ENCFF265AHI	K562	ATF3
ENCFF419WTZ	K562	ATF3
ENCFF492ZNK	K562	ATF3
ENCFF605TNJ	K562	ATF3
ENCFF894JDF	K562	ATF3
GSM803503	HepG2	ATF3
GSM935391	K562	ATF3
GSM1010789	A549	ATF3
GSM803508	GM12878	ATF3
GSM803512	H1	ATF3
GSM1010757	HCT-116	ATF3
GSM803380	K562	ATF3
ENCSR043EHG	A549	BACH1
ENCSR585CVE	GM12878	BACH1
ENCSR699TNT	HepG2	BACH1
ENCSR000EGD	K562	BACH1
ENCFF149BIZ	GM12878	BACH1
ENCFF245FMD	GM12878	BACH1
ENCFF323EFK	GM12878	BACH1
ENCFF605KHC	GM12878	BACH1
ENCFF725YZH	GM12878	BACH1
ENCFF356MDE	K562	BACH1
ENCFF365WQR	K562	BACH1
ENCFF443POG	K562	BACH1
ENCFF752RBV	K562	BACH1
ENCFF795UBE	K562	BACH1
GSM935580	H1	BACH1
GSM935576	K562	BACH1
ENCSR000DYJ	A549	BHLHE40
ENCSR517QHU-ENCSR000DZJ	GM12878	BHLHE40
ENCSR000EGV	K562	BHLHE40
ENCSR000BID	HepG2	BHLHE40
ENCFF370ZNL	GM12878	BHLHE40
ENCFF466FUD	GM12878	BHLHE40
ENCFF634YZT	GM12878	BHLHE40
ENCFF770FCH	GM12878	BHLHE40
ENCFF839UEW	GM12878	BHLHE40
GSM803483	HepG2	BHLHE40
GSM935440	A549	BHLHE40
GSM935430	GM12878	BHLHE40
GSM935566	HepG2	BHLHE40
GSM935616	K562	BHLHE40
ENCSR857KDI	A549	BRCA1
ENCSR000DZS	GM12878	BRCA1
ENCSR000EDB	HeLa-S3	BRCA1
ENCSR000EDY	HepG2	BRCA1
GSM935377	GM12878	BRCA1
GSM935517	H1	BRCA1
GSM935552	HeLa-S3	BRCA1
GSM935609	HepG2	BRCA1
ENCFF119IJS	K562	BRD4
ENCFF191IRT	K562	BRD4
ENCFF806CQB	K562	BRD4
ENCFF825ZCR	K562	BRD4
ENCFF884DZX	K562	BRD4
GSM1348515	MCF-7	BRD4
GSM1348516	MCF-7	BRD4
GSM1348517	MCF-7	BRD4
GSM1348518	MCF-7	BRD4
GSM1348519	MCF-7	BRD4
GSM1348520	MCF-7	BRD4
GSM1536175	GM12878	BRD4
ENCSR000DYI	A549	CEBPB
ENCSR681NOM	GM12878	CEBPB
ENCSR000EHE	K562	CEBPB
ENCSR000BUB	A549	CEBPB
ENCSR000BRX	GM12878	CEBPB
ENCSR000BQI	HepG2	CEBPB
ENCSR000BRQ	K562	CEBPB
ENCSR000BSR	MCF-7	CEBPB
ENCFF266QUX	K562	CEBPB
ENCFF450DFK	K562	CEBPB
ENCFF547SJG	K562	CEBPB
ENCFF648FRJ	K562	CEBPB
ENCFF658HYK	K562	CEBPB
ENCFF278VAE	A549	CEBPB
ENCFF585VCJ	A549	CEBPB
GSM935630	A549	CEBPB
GSM935295	H1	CEBPB
GSM935553	HeLa-S3	CEBPB
GSM935622	HepG2	CEBPB
GSM935493	HepG2	CEBPB
GSM935519	IMR90	CEBPB
GSM935499	K562	CEBPB
GSM1010871	A549	CEBPB
GSM1010850	GM12878	CEBPB
GSM1010852	HCT-116	CEBPB
GSM1010778	HepG2	CEBPB
GSM1010878	K562	CEBPB
GSM1010889	MCF-7	CEBPB
ENCSR000AQD	K562	CHD1
ENCSR398YBM	A549	CHD1
ENCSR000DZE	GM12878	CHD1
ENCSR392EAA	HeLa-S3	CHD1
ENCFF116IAY	A549	CHD1
ENCFF390GYB	A549	CHD1
ENCFF662GRH	A549	CHD1
ENCFF720GXA	A549	CHD1
ENCFF764FLG	A549	CHD1
ENCFF151MEY	GM12878	CHD1
ENCFF216RGC	GM12878	CHD1
ENCFF354IIT	GM12878	CHD1
ENCFF692PKZ	GM12878	CHD1
ENCFF760XJI	GM12878	CHD1
ENCFF010SNL	MCF-7	CHD1
ENCFF418VOB	MCF-7	CHD1
ENCFF531CTU	MCF-7	CHD1
ENCFF730UAD	MCF-7	CHD1
ENCFF953ENJ	MCF-7	CHD1
GSM830988	K562	CHD1
GSM830989	K562	CHD1
GSM831025	H1	CHD1
GSM831026	H1	CHD1
GSM874641	A549	CHD1
GSM1003444	H1	CHD1
GSM1003575	K562	CHD1
GSM935301	GM12878	CHD1
GSM935296	H1	CHD1
GSM1003623	IMR90	CHD1
ENCSR067HGI	A549	CHD2
ENCSR000DZR	GM12878	CHD2
ENCSR000EHD	K562	CHD2
GSM935378	GM12878	CHD2
GSM935297	H1	CHD2
GSM935432	HeLa-S3	CHD2
GSM935307	HepG2	CHD2
GSM935502	K562	CHD2
ENCSR000BUF	GM12878	CREB1
ENCSR000BVL	HepG2	CREB1
ENCSR000BSO	K562	CREB1
ENCFF571FVN	HepG2	CREB1
ENCFF571MPI	HepG2	CREB1
ENCFF721SZO	HepG2	CREB1
ENCFF742EMB	HepG2	CREB1
ENCFF904MXP	HepG2	CREB1
ENCFF356LKG	MCF-7	CREB1
ENCFF466AJA	MCF-7	CREB1
ENCFF495PCJ	MCF-7	CREB1
ENCFF901ZBM	MCF-7	CREB1
ENCFF949ZLO	MCF-7	CREB1
GSM1010720	A549	CREB1
GSM1010726	A549	CREB1
GSM1010719	A549	CREB1
GSM1010760	GM12878	CREB1
GSM1010896	H1	CREB1
GSM1010808	HepG2	CREB1
GSM1010890	K562	CREB1
GSM1861929	HepG2	CREB1
GSM1861930	HepG2	CREB1
GSM1861931	HepG2	CREB1
GSM1861932	HepG2	CREB1
GSM1861933	HepG2	CREB1
GSM1861934	HepG2	CREB1
ENCSR000AKB	GM12878	CTCF
ENCSR000AOA	HeLa-S3	CTCF
ENCSR000AMA	HepG2	CTCF
ENCSR000AKO	K562	CTCF
ENCSR000DYD	A549	CTCF
ENCSR000DZN	GM12878	CTCF
ENCSR000EGM	K562	CTCF
ENCSR000BIE	HepG2	CTCF
ENCSR000BPJ	K562	CTCF
ENCSR000AHD	MCF-7	CTCF
ENCSR000DNA	A549	CTCF
ENCSR000DKV	GM12878	CTCF
ENCSR000DLO	HeLa-S3	CTCF
ENCSR000DLS	HepG2	CTCF
ENCSR000DMA	K562	CTCF
ENCFF465EGH	A549	CTCF
ENCFF531OAI	A549	CTCF
ENCFF751UOX	A549	CTCF
GSM518375	H1	CTCF
GSM614637	HepG2	CTCF
GSM614636	HepG2	CTCF
GSM614631	HepG2	CTCF
GSM614630	HepG2	CTCF
GSM614615	MCF-7	CTCF
GSM614614	MCF-7	CTCF
GSM489290	GM12878	CTCF
GSM489291	GM12878	CTCF
GSM489292	GM12878	CTCF
GSM631475	MCF-7	CTCF
GSM631476	MCF-7	CTCF
GSM631477	MCF-7	CTCF
GSM631478	MCF-7	CTCF
GSM631479	MCF-7	CTCF
GSM624077	H1	CTCF
GSM624080	K562	CTCF
GSM624081	NHEK	CTCF
GSM748538	HepG2	CTCF
GSM748539	HepG2	CTCF
GSM970216	K562	CTCF
GSM646455	NHEK	CTCF
GSM646454	NHEK	CTCF
GSM646432	K562	CTCF
GSM646433	K562	CTCF
GSM822271	NHEK	CTCF
GSM822297	H1	CTCF
GSM646315	GM12878	CTCF
GSM646334	H1	CTCF
GSM646353	HepG2	CTCF
GSM646354	HepG2	CTCF
GSM646314	GM12878	CTCF
GSM646335	H1	CTCF
GSM808752	MCF-7	CTCF
GSM808753	MCF-7	CTCF
GSM1055825	IMR90	CTCF
GSM1224649	HCT-116	CTCF
GSM1224650	HCT-116	CTCF
GSM1224651	HCT-116	CTCF
GSM1224652	HCT-116	CTCF
GSM1224653	HCT-116	CTCF
GSM1224654	HCT-116	CTCF
GSM1224655	HCT-116	CTCF
GSM1224656	K562	CTCF
GSM1224657	K562	CTCF
GSM1224658	K562	CTCF
GSM1224659	K562	CTCF
GSM1224660	K562	CTCF
GSM1233887	GM12878	CTCF
GSM1233888	GM12878	CTCF
GSM1003582	A549	CTCF
GSM1003581	A549	CTCF
GSM733752	GM12878	CTCF
GSM733672	H1	CTCF
GSM733785	HeLa-S3	CTCF
GSM733645	HepG2	CTCF
GSM733719	K562	CTCF
GSM733636	NHEK	CTCF
GSM1022640	A549	CTCF
GSM1022639	A549	CTCF
GSM1003606	A549	CTCF
GSM822289	A549	CTCF
GSM749706	GM12878	CTCF
GSM749704	GM12878	CTCF
GSM935611	GM12878	CTCF
GSM822312	GM12878	CTCF
GSM1022652	HCT-116	CTCF
GSM1022651	HCT-116	CTCF
GSM749729	HeLa-S3	CTCF
GSM749739	HeLa-S3	CTCF
GSM822285	HeLa-S3	CTCF
GSM749715	HepG2	CTCF
GSM749683	HepG2	CTCF
GSM822287	HepG2	CTCF
GSM935404	IMR90	CTCF
GSM822311	K562	CTCF
GSM935407	K562	CTCF
GSM749690	K562	CTCF
GSM749733	K562	CTCF
GSM822305	MCF-7	CTCF
GSM1006875	MCF-7	CTCF
GSM1022663	MCF-7	CTCF
GSM1022658	MCF-7	CTCF
GSM1006878	MCF-7	CTCF
GSM822308	MCF-7	CTCF
GSM822309	MCF-7	CTCF
GSM749747	NHEK	CTCF
GSM749707	NHEK	CTCF
GSM803453	A549	CTCF
GSM803456	A549	CTCF
GSM803419	H1	CTCF
GSM1010903	HCT-116	CTCF
GSM803486	HepG2	CTCF
GSM1010820	K562	CTCF
GSM1010734	MCF-7	CTCF
GSM803348	T47D	CTCF
GSM1224672	K562	CTCF
GSM1224673	K562	CTCF
GSM1224674	K562	CTCF
GSM1224675	K562	CTCF
GSM1267206	H1	CTCF
GSM1267207	H1	CTCF
GSM1267208	H1	CTCF
GSM1267209	H1	CTCF
GSM1267210	H1	CTCF
GSM1647363	K562	CTCF
GSM1782700	K562	CTCF
GSM1782701	K562	CTCF
GSM1817654	K562	CTCF
GSM1817657	K562	CTCF
GSM1817665	MCF-7	CTCF
GSM1817666	MCF-7	CTCF
GSM1817667	MCF-7	CTCF
GSM1684571	PANC-1	CTCF
GSM1684572	PANC-1	CTCF
GSM1684573	PANC-1	CTCF
GSM1684574	PANC-1	CTCF
ENCSR000DYR	GM12878	CUX1
ENCSR049KIZ	HepG2	CUX1
ENCSR000EFO	K562	CUX1
ENCFF082KHJ	K562	CUX1
ENCFF415OJD	K562	CUX1
ENCFF600ROI	K562	CUX1
ENCFF784YPB	K562	CUX1
ENCFF834DYD	K562	CUX1
ENCFF022FYX	MCF-7	CUX1
ENCFF555YKJ	MCF-7	CUX1
ENCFF762CDY	MCF-7	CUX1
ENCFF762MQT	MCF-7	CUX1
ENCFF869EBE	MCF-7	CUX1
GSM1003604	GM12878	CUX1
GSM1003622	K562	CUX1
ENCFF445VTT	K562	E2F1
ENCFF546JXV	K562	E2F1
ENCFF634VUQ	K562	E2F1
ENCFF711DYD	K562	E2F1
ENCFF877WEN	K562	E2F1
GSM699989	MCF-7	E2F1
GSM699988	MCF-7	E2F1
GSM699987	MCF-7	E2F1
GSM699986	MCF-7	E2F1
GSM699985	MCF-7	E2F1
GSM699984	MCF-7	E2F1
GSM935366	HeLa-S3	E2F1
GSM935484	HeLa-S3	E2F1
GSM935477	MCF-7	E2F1
ENCSR000DYY	GM12878	E2F4
ENCSR000EWL	K562	E2F4
ENCFF326BLH	MCF-7	E2F4
ENCFF326GOB	MCF-7	E2F4
ENCFF364HWG	MCF-7	E2F4
ENCFF644ILX	MCF-7	E2F4
ENCFF872LJF	MCF-7	E2F4
GSM1019122	MCF-7	E2F4
GSM1019123	MCF-7	E2F4
GSM935330	GM12878	E2F4
GSM935365	HeLa-S3	E2F4
GSM935600	K562	E2F4
ENCSR000BMQ-ENCSR000BRG	GM12878	EGR1
ENCSR000BNE	K562	EGR1
ENCSR000BUX	MCF-7	EGR1
GSM540707	K562	EGR1
GSM540722	K562	EGR1
GSM803434	GM12878	EGR1
GSM1010730	GM12878	EGR1
GSM803430	H1	EGR1
GSM1010846	HCT-116	EGR1
GSM803414	K562	EGR1
GSM1010844	MCF-7	EGR1
ENCSR000BMB	GM12878	ELF1
ENCSR000BMZ	HepG2	ELF1
ENCSR000BMD	K562	ELF1
ENCSR000BSS	MCF-7	ELF1
ENCFF009QBO	K562	ELF1
ENCFF066UQP	K562	ELF1
ENCFF256CVB	K562	ELF1
ENCFF334KUA	K562	ELF1
ENCFF377MIJ	K562	ELF1
ENCFF486DBE	K562	ELF1
ENCFF585YJH	K562	ELF1
ENCFF617ZLL	K562	ELF1
ENCFF667LOH	K562	ELF1
ENCFF925NTW	K562	ELF1
ENCFF031NWJ	MCF-7	ELF1
ENCFF050LSW	MCF-7	ELF1
ENCFF216JBG	MCF-7	ELF1
ENCFF824JOH	MCF-7	ELF1
ENCFF950ISD	MCF-7	ELF1
GSM1010790	A549	ELF1
GSM803496	GM12878	ELF1
GSM1010765	HCT-116	ELF1
GSM803415	HepG2	ELF1
GSM803494	K562	ELF1
GSM1010764	MCF-7	ELF1
ENCSR623KNM	A549	ELK1
ENCSR000DZB	GM12878	ELK1
ENCSR000EFU	K562	ELK1
ENCFF262UCE	K562	ELK1
ENCFF528GDJ	K562	ELK1
ENCFF710ZND	K562	ELK1
ENCFF893ZPT	K562	ELK1
ENCFF408TWV	MCF-7	ELK1
ENCFF712LHO	MCF-7	ELK1
ENCFF762ZSW	MCF-7	ELK1
ENCFF810GDI	MCF-7	ELK1
ENCFF812MIH	MCF-7	ELK1
GSM608163	HeLa-S3	ELK1
GSM935345	GM12878	ELK1
GSM935326	HeLa-S3	ELK1
GSM1003620	K562	ELK1
ENCSR000AQB	K562	EP300
ENCSR000DZG-ENCSR000DZD	GM12878	EP300
ENCSR680OFU	HeLa-S3	EP300
ENCSR000EGY-ENCSR000EGE	K562	EP300
ENCSR000BHB	GM12878	EP300
ENCSR000BLW	HepG2	EP300
ENCSR000BTR	MCF-7	EP300
ENCFF197OIA	A549	EP300
ENCFF464IHD	A549	EP300
ENCFF566QNB	A549	EP300
GSM720425	MCF-7	EP300
GSM720424	MCF-7	EP300
GSM447587	H1	EP300
GSM831006	K562	EP300
GSM831036	H1	EP300
GSM986086	MCF-7	EP300
GSM986085	MCF-7	EP300
GSM986087	MCF-7	EP300
GSM986088	MCF-7	EP300
GSM1059392	MCF-7	EP300
GSM929090	IMR90	EP300
GSM1055812	IMR90	EP300
GSM1055813	IMR90	EP300
GSM1240110	HCT-116	EP300
GSM1003513	H1	EP300
GSM1003583	K562	EP300
GSM935294	GM12878	EP300
GSM935559	GM12878	EP300
GSM935562	GM12878	EP300
GSM935500	HeLa-S3	EP300
GSM935545	HepG2	EP300
GSM935401	K562	EP300
GSM935494	K562	EP300
GSM1010827	A549	EP300
GSM803387	GM12878	EP300
GSM803542	H1	EP300
GSM803499	HepG2	EP300
GSM1010800	MCF-7	EP300
GSM803522	T47D	EP300
GSM1290173	GM12878	EP300
GSM1290174	GM12878	EP300
GSM1290175	GM12878	EP300
GSM1290176	GM12878	EP300
GSM1290177	GM12878	EP300
GSM1290178	GM12878	EP300
GSM1290179	GM12878	EP300
GSM1290180	GM12878	EP300
GSM1290181	GM12878	EP300
GSM1290182	GM12878	EP300
GSM1290183	GM12878	EP300
GSM1290184	GM12878	EP300
GSM1290185	GM12878	EP300
GSM1290186	GM12878	EP300
GSM1333960	GM12878	EP300
GSM1333961	GM12878	EP300
GSM1333962	GM12878	EP300
GSM1333963	GM12878	EP300
GSM1333964	GM12878	EP300
GSM1333965	GM12878	EP300
GSM1333966	GM12878	EP300
GSM1334001	GM12878	EP300
GSM1334002	GM12878	EP300
GSM1334003	GM12878	EP300
GSM1334004	GM12878	EP300
GSM1442789	IMR90	EP300
GSM1442790	IMR90	EP300
GSM1442923	IMR90	EP300
GSM1470013	MCF-7	EP300
GSM1470014	MCF-7	EP300
GSM1470015	MCF-7	EP300
GSM1470016	MCF-7	EP300
GSM1669023	T47D	EP300
GSM1669024	T47D	EP300
GSM1669025	T47D	EP300
GSM1669026	T47D	EP300
GSM1669027	T47D	EP300
GSM1669028	T47D	EP300
GSM1669029	T47D	EP300
GSM1669030	T47D	EP300
GSM1669031	T47D	EP300
GSM1669041	MCF-7	EP300
GSM1669054	MCF-7	EP300
GSM1669055	MCF-7	EP300
GSM1669056	MCF-7	EP300
GSM1669057	MCF-7	EP300
GSM1669058	MCF-7	EP300
GSM1669059	MCF-7	EP300
GSM1669060	MCF-7	EP300
GSM1669061	MCF-7	EP300
GSM1669062	MCF-7	EP300
GSM1669063	MCF-7	EP300
GSM1669064	MCF-7	EP300
GSM1669065	MCF-7	EP300
GSM1669066	MCF-7	EP300
GSM1523072	MCF-7	EP300
GSM1523073	MCF-7	EP300
GSM1523074	MCF-7	EP300
GSM1523075	MCF-7	EP300
GSM1523076	MCF-7	EP300
ENCSR473SUA	A549	ESRRA
ENCSR000DYQ	GM12878	ESRRA
ENCSR486IFJ	K562	ESRRA
ENCSR954WVZ	MCF-7	ESRRA
GSM1003605	GM12878	ESRRA
GSM935621	HepG2	ESRRA
ENCSR000ARD	GM12878	EZH2
ENCSR000ATC	HeLa-S3	EZH2
ENCSR000ARI	HepG2	EZH2
ENCSR000AQE	K562	EZH2
ENCFF008RRH	MCF-7	EZH2
ENCFF105NMQ	MCF-7	EZH2
ENCFF105VHD	MCF-7	EZH2
ENCFF406RIP	MCF-7	EZH2
ENCFF503QFG	MCF-7	EZH2
GSM830992	K562	EZH2
GSM831028	H1	EZH2
GSM1003498	GM12878	EZH2
GSM1003524	H1	EZH2
GSM1003520	HeLa-S3	EZH2
GSM1003487	HepG2	EZH2
GSM1003576	K562	EZH2
GSM1003489	NHEK	EZH2
ENCSR177HDZ	HepG2	FOS
ENCFF170POB	MCF-7	FOS
ENCFF458JNP	MCF-7	FOS
ENCFF673PVH	MCF-7	FOS
ENCFF888RBY	MCF-7	FOS
ENCFF890YVJ	MCF-7	FOS
GSM754332	GM12878	FOS
GSM610337	K562	FOS
GSM610336	K562	FOS
GSM487426	K562	FOS
GSM659790	MCF-7	FOS
GSM659789	MCF-7	FOS
GSM777644	K562	FOS
GSM935409	GM12878	FOS
GSM935317	HeLa-S3	FOS
GSM935355	K562	FOS
ENCSR000BMV	K562	FOSL1
ENCFF151FYK	K562	FOSL1
ENCFF170SAA	K562	FOSL1
ENCFF485TYY	K562	FOSL1
ENCFF841ZQQ	K562	FOSL1
GSM803382	H1	FOSL1
GSM1010756	HCT-116	FOSL1
GSM803439	K562	FOSL1
ENCSR000BMO-ENCSR000BLE	HepG2	FOXA1
ENCFF100BUM	HepG2	FOXA1
ENCFF145NCM	HepG2	FOXA1
ENCFF165KEI	HepG2	FOXA1
ENCFF367TQC	HepG2	FOXA1
ENCFF594RPH	HepG2	FOXA1
ENCFF058MIV	K562	FOXA1
ENCFF443TUR	K562	FOXA1
ENCFF621DBO	K562	FOXA1
ENCFF689ZOM	K562	FOXA1
ENCFF765NAN	K562	FOXA1
ENCFF160RLI	MCF-7	FOXA1
ENCFF332TWR	MCF-7	FOXA1
ENCFF361WHJ	MCF-7	FOXA1
ENCFF447LMI	MCF-7	FOXA1
ENCFF728TJB	MCF-7	FOXA1
GSM659788	MCF-7	FOXA1
GSM659787	MCF-7	FOXA1
GSM588930	MCF-7	FOXA1
GSM588929	MCF-7	FOXA1
GSM659796	T47D	FOXA1
GSM659795	T47D	FOXA1
GSM631469	MCF-7	FOXA1
GSM631470	MCF-7	FOXA1
GSM631471	MCF-7	FOXA1
GSM631473	T47D	FOXA1
GSM631474	MCF-7	FOXA1
GSM803432	HepG2	FOXA1
GSM803461	HepG2	FOXA1
GSM986065	MCF-7	FOXA1
GSM986066	MCF-7	FOXA1
GSM798439	MCF-7	FOXA1
GSM798437	MCF-7	FOXA1
GSM798436	MCF-7	FOXA1
GSM798438	MCF-7	FOXA1
GSM1010826	A549	FOXA1
GSM803409	T47D	FOXA1
GSM1470025	MCF-7	FOXA1
GSM1470026	MCF-7	FOXA1
GSM1534736	MCF-7	FOXA1
GSM1534737	MCF-7	FOXA1
GSM1534738	MCF-7	FOXA1
GSM1534739	MCF-7	FOXA1
GSM1534740	MCF-7	FOXA1
GSM1534741	MCF-7	FOXA1
GSM1534742	MCF-7	FOXA1
GSM1534743	MCF-7	FOXA1
ENCSR000BRU	GM12878	FOXM1
ENCSR000BUJ	MCF-7	FOXM1
ENCFF153UAP	K562	FOXM1
ENCFF163BVD	K562	FOXM1
ENCFF778PWE	K562	FOXM1
ENCFF778XYS	K562	FOXM1
ENCFF805OCR	K562	FOXM1
GSM1001005	MCF-7	FOXM1
GSM1001003	MCF-7	FOXM1
GSM1001006	MCF-7	FOXM1
GSM1001004	MCF-7	FOXM1
GSM1000995	MCF-7	FOXM1
GSM1000997	MCF-7	FOXM1
GSM1000996	MCF-7	FOXM1
GSM1000998	MCF-7	FOXM1
GSM1010731	GM12878	FOXM1
GSM1010769	MCF-7	FOXM1
GSM1876186	MCF-7	FOXM1
GSM1876187	MCF-7	FOXM1
GSM1876188	MCF-7	FOXM1
ENCFF006GDN	HepG2	FOXP1
ENCFF029UJC	HepG2	FOXP1
ENCFF579HZW	HepG2	FOXP1
ENCFF670OQN	HepG2	FOXP1
ENCFF797QWV	HepG2	FOXP1
ENCSR331HPA-ENCSR000BGC	GM12878	GABPA
ENCSR000BHS	HeLa-S3	GABPA
ENCSR000BJK	HepG2	GABPA
ENCSR000BLO	K562	GABPA
ENCSR000BUK	MCF-7	GABPA
ENCFF027OOJ	K562	GABPA
ENCFF119GNW	K562	GABPA
ENCFF492VKT	K562	GABPA
ENCFF535BMV	K562	GABPA
ENCFF832TTO	K562	GABPA
ENCFF122BRO	MCF-7	GABPA
ENCFF211CXT	MCF-7	GABPA
ENCFF578ZLA	MCF-7	GABPA
ENCFF620TOF	MCF-7	GABPA
ENCFF983GGM	MCF-7	GABPA
GSM1010833	A549	GABPA
GSM803356	GM12878	GABPA
GSM803424	H1	GABPA
GSM803454	HeLa-S3	GABPA
GSM803343	HepG2	GABPA
GSM803524	K562	GABPA
GSM1010864	MCF-7	GABPA
GSM1861924	HepG2	GABPA
GSM1861925	HepG2	GABPA
GSM1861926	HepG2	GABPA
GSM1861927	HepG2	GABPA
GSM1861928	HepG2	GABPA
ENCSR000EWS-ENCSR000EWV	MCF-7	GATA3
ENCSR000BTI	A549	GATA3
ENCSR000BST	MCF-7	GATA3
ENCFF116LXB	MCF-7	GATA3
ENCFF625IUE	MCF-7	GATA3
ENCFF891ELE	MCF-7	GATA3
ENCFF909LIE	MCF-7	GATA3
ENCFF955EHX	MCF-7	GATA3
GSM720423	MCF-7	GATA3
GSM720422	MCF-7	GATA3
GSM986070	MCF-7	GATA3
GSM986075	MCF-7	GATA3
GSM986072	MCF-7	GATA3
GSM986074	MCF-7	GATA3
GSM986069	MCF-7	GATA3
GSM986071	MCF-7	GATA3
GSM986067	MCF-7	GATA3
GSM986076	MCF-7	GATA3
GSM986073	MCF-7	GATA3
GSM986068	MCF-7	GATA3
GSM1241752	MCF-7	GATA3
GSM1241754	T47D	GATA3
GSM1241756	MCF-7	GATA3
GSM1241758	T47D	GATA3
GSM825711	MCF-7	GATA3
GSM935445	MCF-7	GATA3
GSM1010727	A549	GATA3
GSM1010783	MCF-7	GATA3
GSM803514	T47D	GATA3
GSM1469992	MCF-7	GATA3
GSM1469993	MCF-7	GATA3
GSM1469994	MCF-7	GATA3
GSM1469995	MCF-7	GATA3
GSM1469996	MCF-7	GATA3
GSM1642515	MCF-7	GATA3
ENCSR769ZTN	GM12878	GTF2F1
ENCSR219NRT	HepG2	GTF2F1
ENCSR000EHC	K562	GTF2F1
ENCSR557JTZ	MCF-7	GTF2F1
ENCFF092HMG	HepG2	GTF2F1
ENCFF433KGK	HepG2	GTF2F1
ENCFF599TWF	HepG2	GTF2F1
ENCFF617WKV	HepG2	GTF2F1
ENCFF660LGC	HepG2	GTF2F1
GSM935581	H1	GTF2F1
GSM935554	HeLa-S3	GTF2F1
GSM935501	K562	GTF2F1
ENCSR000AQN	HeLa-S3	H2AFZ
ENCSR000AOK	HepG2	H2AFZ
GSM818007	IMR90	H2AZ
GSM818008	IMR90	H2AZ
GSM818009	H1	H2AZ
GSM881390	H1	H2AZ
GSM1059387	MCF-7	H2AZ
GSM1038440	A549	H2AZ
GSM1038439	A549	H2AZ
GSM1003546	A549	H2AZ
GSM1003580	A549	H2AZ
GSM733767	GM12878	H2AZ
GSM1003579	H1	H2AZ
GSM1003483	HeLa-S3	H2AZ
GSM733774	HepG2	H2AZ
GSM733786	K562	H2AZ
GSM1003488	NHEK	H2AZ
ENCSR514VAY	GM12878	HCFC1
ENCSR529JYA	HepG2	HCFC1
ENCSR000EFN	K562	HCFC1
ENCFF401IAI	MCF-7	HCFC1
ENCFF451NNL	MCF-7	HCFC1
ENCFF471NRX	MCF-7	HCFC1
ENCFF568JHS	MCF-7	HCFC1
ENCFF759YHJ	MCF-7	HCFC1
GSM1003618	HeLa-S3	HCFC1
GSM1003625	K562	HCFC1
ENCSR000AQG	K562	HDAC2
ENCSR000BMC	HepG2	HDAC2
ENCSR000BMG	K562	HDAC2
ENCSR000BTP	MCF-7	HDAC2
ENCFF402JCS	A549	HDAC2
ENCFF472JWG	A549	HDAC2
ENCFF719CWM	A549	HDAC2
ENCFF814DAF	A549	HDAC2
ENCFF817AFC	A549	HDAC2
ENCFF182XZZ	HepG2	HDAC2
ENCFF499RWL	HepG2	HDAC2
ENCFF531TPG	HepG2	HDAC2
ENCFF670XXW	HepG2	HDAC2
ENCFF980OKW	HepG2	HDAC2
ENCFF448UGC	K562	HDAC2
ENCFF618YRQ	K562	HDAC2
ENCFF672AGD	K562	HDAC2
ENCFF735PXM	K562	HDAC2
ENCFF999UMW	K562	HDAC2
GSM830995	K562	HDAC2
GSM830996	K562	HDAC2
GSM831029	H1	HDAC2
GSM1003472	H1	HDAC2
GSM1003447	K562	HDAC2
GSM803345	H1	HDAC2
GSM803493	HepG2	HDAC2
GSM803471	K562	HDAC2
GSM1010825	MCF-7	HDAC2
ENCSR009MBP	GM12878	HSF1
ENCSR062HDL	MCF-7	HSF1
GSM1116653	MCF-7	HSF1
GSM1116659	MCF-7	HSF1
GSM1116654	MCF-7	HSF1
GSM1116658	MCF-7	HSF1
GSM951882	MCF-7	HSF1
GSM951883	MCF-7	HSF1
GSM1065718	K562	HSF1
GSM1065711	K562	HSF1
GSM1065721	K562	HSF1
GSM1065714	K562	HSF1
GSM935626	HepG2	HSF1
GSM1382049	HCT-116	HSF1
GSM1382050	HCT-116	HSF1
GSM1382052	HCT-116	HSF1
GSM1382054	HCT-116	HSF1
GSM1382055	HCT-116	HSF1
GSM1382057	HCT-116	HSF1
ENCSR408JQO-ENCSR000DZX	GM12878	IRF3
GSM935651	GM12878	IRF3
GSM935570	HeLa-S3	IRF3
GSM935650	HepG2	IRF3
ENCSR996DUT	A549	JUN
ENCSR000EFS	K562	JUN
ENCSR176EXN	MCF-7	JUN
ENCFF064QGH	A549	JUN
ENCFF202DUT	A549	JUN
GSM487425	K562	JUN
GSM659792	MCF-7	JUN
GSM659791	MCF-7	JUN
GSM1010723	A549	JUN
GSM935614	H1	JUN
GSM935341	HeLa-S3	JUN
GSM935364	HepG2	JUN
GSM935411	K562	JUN
GSM935521	K562	JUN
GSM1003609	K562	JUN
GSM935467	K562	JUN
GSM935468	K562	JUN
GSM935602	K562	JUN
ENCSR000DYS	GM12878	JUND
ENCSR000EGN	K562	JUND
ENCSR000BGK	HepG2	JUND
ENCSR000BSU	MCF-7	JUND
ENCSR000BVO	T47D	JUND
GSM754331	GM12878	JUND
GSM777639	K562	JUND
GSM1003634	GM12878	JUND
GSM935541	GM12878	JUND
GSM935434	H1	JUND
GSM935328	HeLa-S3	JUND
GSM935649	HepG2	JUND
GSM935569	K562	JUND
GSM803529	H1	JUND
GSM1010847	HCT-116	JUND
GSM803500	HepG2	JUND
GSM1010892	MCF-7	JUND
GSM1010718	T47D	JUND
ENCSR000ATZ	K562	KAT2B
ENCSR356WVQ	A549	KAT2B
ENCSR620YNB	HepG2	KAT2B
GSM831007	K562	KAT2B
GSM1003566	K562	KAT2B
GSM935415	GM12878	KAT2B
GSM935302	HeLa-S3	KAT2B
ENCSR000ATX	K562	KDM1A
ENCFF215CVR	A549	KDM1A
ENCFF277QGA	A549	KDM1A
ENCFF316CBQ	A549	KDM1A
ENCFF893VUO	A549	KDM1A
ENCFF959LXT	A549	KDM1A
ENCFF035ZHH	GM12878	KDM1A
ENCFF355CKA	GM12878	KDM1A
ENCFF799KZP	GM12878	KDM1A
ENCFF929EYT	GM12878	KDM1A
ENCFF972IEQ	GM12878	KDM1A
ENCFF076ZRD	HepG2	KDM1A
ENCFF079PNN	HepG2	KDM1A
ENCFF729GLM	HepG2	KDM1A
ENCFF874LAC	HepG2	KDM1A
ENCFF914VTC	HepG2	KDM1A
ENCFF097GPW	K562	KDM1A
ENCFF313FVM	K562	KDM1A
ENCFF378FXV	K562	KDM1A
ENCFF453CHS	K562	KDM1A
ENCFF457ZDJ	K562	KDM1A
ENCFF483BRD	K562	KDM1A
ENCFF493NZN	K562	KDM1A
ENCFF605VXL	K562	KDM1A
ENCFF796VMI	K562	KDM1A
ENCFF858BKR	K562	KDM1A
GSM831002	K562	KDM1A
GSM1104352	HeLa-S3	KDM1A
GSM1104363	HeLa-S3	KDM1A
GSM1104358	HeLa-S3	KDM1A
GSM1003570	K562	KDM1A
ENCSR237YZZ	GM12878	MAFF
ENCSR140DSL	HeLa-S3	MAFF
ENCSR000EGI	K562	MAFF
GSM935306	HepG2	MAFF
GSM935520	K562	MAFF
ENCSR541WQI	A549	MAFK
ENCSR000DYV	GM12878	MAFK
ENCSR000EGX	K562	MAFK
ENCSR555PBN	MCF-7	MAFK
GSM1003616	GM12878	MAFK
GSM935292	H1	MAFK
GSM935290	HeLa-S3	MAFK
GSM935305	HepG2	MAFK
GSM935610	HepG2	MAFK
GSM935403	IMR90	MAFK
GSM935311	K562	MAFK
ENCSR000DYG	A549	MAX
ENCSR000DZF	GM12878	MAX
ENCSR000EFV	K562	MAX
ENCSR000BTJ	A549	MAX
ENCSR000BTM	HepG2	MAX
ENCSR000BLP	K562	MAX
ENCSR000BUL	MCF-7	MAX
GSM754333	GM12878	MAX
GSM935298	A549	MAX
GSM935518	GM12878	MAX
GSM935348	H1	MAX
GSM935318	HeLa-S3	MAX
GSM935405	HeLa-S3	MAX
GSM935406	HepG2	MAX
GSM935344	K562	MAX
GSM935539	K562	MAX
GSM1010728	A549	MAX
GSM1010898	H1	MAX
GSM1010904	HCT-116	MAX
GSM1010865	HepG2	MAX
GSM803523	K562	MAX
GSM1010863	MCF-7	MAX
ENCSR636YLV	A549	MAZ
ENCSR000DZA	GM12878	MAZ
ENCSR000EFX	K562	MAZ
ENCSR288IJC	MCF-7	MAZ
GSM935283	GM12878	MAZ
GSM935272	HeLa-S3	MAZ
GSM935335	HepG2	MAZ
GSM1003613	IMR90	MAZ
GSM935337	K562	MAZ
ENCSR000DZI	GM12878	MXI1
ENCSR000EGZ	K562	MXI1
GSM935431	GM12878	MXI1
GSM935293	H1	MXI1
GSM935498	HeLa-S3	MXI1
GSM935437	HepG2	MXI1
GSM1003614	IMR90	MXI1
GSM935497	K562	MXI1
ENCSR000DYC	A549	MYC
ENCSR000EGJ	K562	MYC
ENCSR000DKU	GM12878	MYC
ENCSR000DLN	HeLa-S3	MYC
ENCSR000DLR	HepG2	MYC
ENCSR000DLZ	K562	MYC
GSM754334	GM12878	MYC
GSM487427	K562	MYC
GSM447585	H1	MYC
GSM748526	GM12878	MYC
GSM748527	GM12878	MYC
GSM748531	H1	MYC
GSM748540	HepG2	MYC
GSM748541	HepG2	MYC
GSM748542	HepG2	MYC
GSM748551	K562	MYC
GSM748552	K562	MYC
GSM748553	K562	MYC
GSM748557	NHEK	MYC
GSM822274	H1	MYC
GSM808755	MCF-7	MYC
GSM808754	MCF-7	MYC
GSM1003607	A549	MYC
GSM822290	GM12878	MYC
GSM935509	H1	MYC
GSM935320	HeLa-S3	MYC
GSM822286	HeLa-S3	MYC
GSM822291	HepG2	MYC
GSM935410	K562	MYC
GSM935516	K562	MYC
GSM935599	K562	MYC
GSM935548	K562	MYC
GSM822310	K562	MYC
GSM935466	K562	MYC
GSM935428	K562	MYC
GSM1006877	MCF-7	MYC
GSM822301	MCF-7	MYC
GSM822304	MCF-7	MYC
GSM1006866	MCF-7	MYC
GSM991046	A549	MYC
GSM991047	A549	MYC
ENCSR116TFA	A549	NR3C1
ENCSR904YPP	GM12878	NR3C1
GSM803371	A549	NR3C1
GSM803357	A549	NR3C1
GSM803358	A549	NR3C1
GSM803359	A549	NR3C1
ENCSR000DZO	GM12878	NRF1
ENCSR494TDU-ENCSR000EHH-ENCSR998AJK	K562	NRF1
ENCFF313RFR	HepG2	NRF1
ENCFF531ASI	HepG2	NRF1
ENCFF536CTX	HepG2	NRF1
ENCFF665ZMZ	HepG2	NRF1
ENCFF833JKW	HepG2	NRF1
ENCFF161WZP	K562	NRF1
ENCFF617KCZ	K562	NRF1
ENCFF626VDA	K562	NRF1
ENCFF636TZL	K562	NRF1
ENCFF182QJW	MCF-7	NRF1
ENCFF269RME	MCF-7	NRF1
ENCFF296QFE	MCF-7	NRF1
ENCFF757DXV	MCF-7	NRF1
ENCFF913TIW	MCF-7	NRF1
GSM935309	GM12878	NRF1
GSM935308	H1	NRF1
GSM935636	HeLa-S3	NRF1
GSM935648	HepG2	NRF1
GSM935361	K562	NRF1
GSM1462478	T47D	NRF1
ENCSR000BIF	GM12878	POLR2AphosphoS5
ENCSR000BPI	HepG2	POLR2AphosphoS5
ENCSR000DYE	A549	RAD21
ENCSR000EAC	GM12878	RAD21
ENCSR000BUC	A549	RAD21
ENCSR000BMY	GM12878	RAD21
ENCSR000BLS	HepG2	RAD21
ENCSR000BKV	K562	RAD21
ENCSR000BTQ	MCF-7	RAD21
ENCFF196OKL	HepG2	RAD21
ENCFF330VPL	HepG2	RAD21
ENCFF685DYE	HepG2	RAD21
ENCFF793MTS	HepG2	RAD21
ENCFF851IPG	HepG2	RAD21
ENCFF008LIL	MCF-7	RAD21
ENCFF081TVG	MCF-7	RAD21
ENCFF264FDU	MCF-7	RAD21
ENCFF467MVO	MCF-7	RAD21
GSM614629	HepG2	RAD21
GSM614628	HepG2	RAD21
GSM614622	MCF-7	RAD21
GSM614620	MCF-7	RAD21
GSM614619	MCF-7	RAD21
GSM614618	MCF-7	RAD21
GSM614613	MCF-7	RAD21
GSM614612	MCF-7	RAD21
GSM935300	A549	RAD21
GSM935332	GM12878	RAD21
GSM935379	H1	RAD21
GSM935571	HeLa-S3	RAD21
GSM935647	HepG2	RAD21
GSM935624	IMR90	RAD21
GSM935319	K562	RAD21
GSM1010761	A549	RAD21
GSM803416	GM12878	RAD21
GSM803466	H1	RAD21
GSM1010848	HCT-116	RAD21
GSM803517	HepG2	RAD21
GSM803447	K562	RAD21
GSM1010791	MCF-7	RAD21
GSM1861919	HepG2	RAD21
GSM1861920	HepG2	RAD21
GSM1861921	HepG2	RAD21
GSM1861922	HepG2	RAD21
GSM1861923	HepG2	RAD21
GSM1861937	MCF-7	RAD21
GSM1861938	MCF-7	RAD21
GSM1861939	MCF-7	RAD21
GSM1861940	MCF-7	RAD21
GSM1861941	MCF-7	RAD21
GSM1861942	MCF-7	RAD21
ENCSR618ICR	A549	RCOR1
ENCSR000DZC	GM12878	RCOR1
ENCSR000EGC-ENCSR000EGG	K562	RCOR1
ENCFF078KPJ	MCF-7	RCOR1
ENCFF391WQH	MCF-7	RCOR1
ENCFF540XRJ	MCF-7	RCOR1
ENCFF629FCQ	MCF-7	RCOR1
ENCFF838LXI	MCF-7	RCOR1
GSM1104364	HeLa-S3	RCOR1
GSM1104359	HeLa-S3	RCOR1
GSM1104353	HeLa-S3	RCOR1
GSM935583	GM12878	RCOR1
GSM935578	HeLa-S3	RCOR1
GSM935579	HepG2	RCOR1
GSM1003612	IMR90	RCOR1
GSM935439	K562	RCOR1
GSM935385	K562	RCOR1
ENCSR664POU	GM12878	RELA
ENCFF444LCK	K562	RELA
ENCFF702DXT	K562	RELA
ENCFF840ZAM	K562	RELA
ENCFF931SVP	K562	RELA
ENCFF950QEI	K562	RELA
GSM486316	GM12878	RELA
GSM486317	GM12878	RELA
GSM486318	GM12878	RELA
GSM486319	GM12878	RELA
GSM847876	A549	RELA
GSM847877	A549	RELA
GSM1055810	IMR90	RELA
GSM1055811	IMR90	RELA
GSM935478	GM12878	RELA
GSM1534728	MCF-7	RELA
GSM1534729	MCF-7	RELA
GSM1534730	MCF-7	RELA
GSM1534731	MCF-7	RELA
GSM1534732	MCF-7	RELA
GSM1534733	MCF-7	RELA
GSM1534734	MCF-7	RELA
GSM1534735	MCF-7	RELA
ENCSR137ZMQ	K562	REST
ENCSR000BQS-ENCSR000BGF	GM12878	REST
ENCSR000BMN	HeLa-S3	REST
ENCSR000BJL-ENCSR000BOT	HepG2	REST
ENCSR000BMW	K562	REST
ENCSR000BSP	MCF-7	REST
ENCFF075UJB	A549	REST
ENCFF458FNC	A549	REST
ENCFF706DRE	A549	REST
ENCFF804EKT	A549	REST
ENCFF946LWW	A549	REST
GSM831015	K562	REST
GSM1010744	GM12878	REST
GSM1003507	K562	REST
GSM1010749	A549	REST
GSM803349	GM12878	REST
GSM803365	H1	REST
GSM1010804	H1	REST
GSM1010869	HCT-116	REST
GSM803478	HeLa-S3	REST
GSM1010784	HepG2	REST
GSM803344	HepG2	REST
GSM803440	K562	REST
GSM1010891	MCF-7	REST
GSM803370	PANC-1	REST
GSM1010792	PANC-1	REST
GSM1010859	PANC-1	REST
GSM1290146	GM12878	REST
GSM1290147	GM12878	REST
GSM1290148	GM12878	REST
GSM1290149	GM12878	REST
GSM1290150	GM12878	REST
GSM1290151	GM12878	REST
GSM1290152	GM12878	REST
GSM1290153	GM12878	REST
GSM1290154	GM12878	REST
GSM1290155	GM12878	REST
GSM1290156	GM12878	REST
GSM1290157	GM12878	REST
GSM1333959	GM12878	REST
GSM1333985	GM12878	REST
GSM1333986	GM12878	REST
GSM1333987	GM12878	REST
GSM1333988	GM12878	REST
GSM1333989	GM12878	REST
GSM1333990	GM12878	REST
GSM1333991	GM12878	REST
GSM1333992	GM12878	REST
GSM1333993	GM12878	REST
GSM1333994	GM12878	REST
GSM1333995	GM12878	REST
GSM1333996	GM12878	REST
GSM1333997	GM12878	REST
GSM1333998	GM12878	REST
GSM1333999	GM12878	REST
GSM1334000	GM12878	REST
GSM1782713	K562	REST
GSM1782714	K562	REST
ENCSR064LJN	A549	RFX5
ENCSR000DZW	GM12878	RFX5
ENCSR000EGO	K562	RFX5
ENCSR924TVL	MCF-7	RFX5
GSM935556	GM12878	RFX5
GSM935382	H1	RFX5
GSM935560	HeLa-S3	RFX5
GSM935304	HepG2	RFX5
GSM1003615	IMR90	RFX5
GSM935565	K562	RFX5
ENCSR000BJD	GM12878	RXRA
ENCSR000BHU	HepG2	RXRA
GSM1019136	MCF-7	RXRA
GSM803341	GM12878	RXRA
GSM803506	H1	RXRA
GSM803452	HepG2	RXRA
ENCSR513XQX	A549	SIN3A
ENCSR000DYX	GM12878	SIN3A
ENCSR000BGL	HepG2	SIN3A
ENCSR000BLR	K562	SIN3A
ENCSR000BUM	MCF-7	SIN3A
ENCFF006BQW	K562	SIN3A
ENCFF419HDS	K562	SIN3A
ENCFF446MUL	K562	SIN3A
ENCFF695GOE	K562	SIN3A
ENCFF802JAN	K562	SIN3A
ENCFF181BKJ	MCF-7	SIN3A
ENCFF220RUS	MCF-7	SIN3A
ENCFF497FWF	MCF-7	SIN3A
ENCFF571XNN	MCF-7	SIN3A
ENCFF598QQF	MCF-7	SIN3A
GSM935331	GM12878	SIN3A
GSM935289	H1	SIN3A
GSM1010882	A549	SIN3A
GSM803428	H1	SIN3A
GSM1010905	HCT-116	SIN3A
GSM803530	HepG2	SIN3A
GSM803525	K562	SIN3A
GSM1010862	MCF-7	SIN3A
GSM1010785	PANC-1	SIN3A
ENCSR000DZP	GM12878	SMC3
ENCSR000EGW	K562	SMC3
ENCFF256LDD	A549	SMC3
ENCFF279PBF	A549	SMC3
ENCFF497RWM	A549	SMC3
ENCFF569GBO	A549	SMC3
ENCFF843ZDE	A549	SMC3
GSM935376	GM12878	SMC3
GSM935384	HeLa-S3	SMC3
GSM935542	HepG2	SMC3
GSM935310	K562	SMC3
ENCSR897MYK	A549	SREBF1
ENCSR000DYU	GM12878	SREBF1
ENCSR815ZDS	K562	SREBF1
ENCFF117IEQ	MCF-7	SREBF1
ENCFF275WAD	MCF-7	SREBF1
ENCFF314LFV	MCF-7	SREBF1
ENCFF608PXR	MCF-7	SREBF1
ENCFF616IRT	MCF-7	SREBF1
GSM1003617	GM12878	SREBF1
GSM935627	HepG2	SREBF1
GSM935315	HepG2	SREBF1
ENCSR638QYO	A549	SREBF2
ENCSR000DYT	GM12878	SREBF2
ENCSR611WZO	HeLa-S3	SREBF2
GSM1003603	GM12878	SREBF2
GSM935314	HepG2	SREBF2
ENCSR000BMI-ENCSR000BGE	GM12878	SRF
ENCSR000BLV	HepG2	SRF
ENCSR000BLK	K562	SRF
ENCSR000BVA	MCF-7	SRF
GSM803350	GM12878	SRF
GSM803477	GM12878	SRF
GSM803425	H1	SRF
GSM1010851	HCT-116	SRF
GSM803502	HepG2	SRF
GSM803520	K562	SRF
GSM1010839	MCF-7	SRF
ENCSR000DZV	GM12878	STAT3
GSM935557	GM12878	STAT3
GSM935276	HeLa-S3	STAT3
ENCSR000BGS	GM12878	TAF1
ENCSR000BHT	HeLa-S3	TAF1
ENCSR000BJN	HepG2	TAF1
ENCSR000BKS	K562	TAF1
ENCSR000AHF	MCF-7	TAF1
GSM1010812	A549	TAF1
GSM803537	GM12878	TAF1
GSM803450	H1	TAF1
GSM1010805	H1	TAF1
GSM803455	HeLa-S3	TAF1
GSM803367	HepG2	TAF1
GSM803431	K562	TAF1
GSM1010811	MCF-7	TAF1
ENCSR000DZZ	GM12878	TBP
ENCSR000EHA	K562	TBP
GSM935277	GM12878	TBP
GSM935303	H1	TBP
GSM935606	HeLa-S3	TBP
GSM935280	HepG2	TBP
GSM935495	K562	TBP
GSM1341816	K562	TBP
ENCSR000BGZ	GM12878	TCF12
ENCSR000BJG	HepG2	TCF12
ENCSR000BUN	MCF-7	TCF12
ENCFF044BDY	K562	TCF12
ENCFF223ZVT	K562	TCF12
ENCFF231HME	K562	TCF12
ENCFF269WSX	K562	TCF12
ENCFF304BDR	K562	TCF12
ENCFF378QNO	K562	TCF12
ENCFF619AEN	K562	TCF12
ENCFF883AYB	K562	TCF12
ENCFF912LXU	K562	TCF12
ENCFF952JIK	K562	TCF12
GSM1010746	A549	TCF12
GSM803389	GM12878	TCF12
GSM803427	H1	TCF12
GSM803336	HepG2	TCF12
GSM1010861	MCF-7	TCF12
ENCSR000EWT	MCF-7	TCF7L2
ENCFF364FBS	K562	TCF7L2
ENCFF556FYF	K562	TCF7L2
ENCFF567TSK	K562	TCF7L2
ENCFF635SZW	K562	TCF7L2
ENCFF749WKK	K562	TCF7L2
GSM722418	K562	TCF7L2
GSM722419	K562	TCF7L2
GSM782123	HCT-116	TCF7L2
GSM935625	HeLa-S3	TCF7L2
GSM816436	HeLa-S3	TCF7L2
GSM782122	HepG2	TCF7L2
GSM816438	MCF-7	TCF7L2
GSM816437	PANC-1	TCF7L2
ENCSR000BUD	A549	TEAD4
ENCSR000BRP	HepG2	TEAD4
ENCSR000BRK	K562	TEAD4
ENCSR000BUO	MCF-7	TEAD4
GSM1010868	A549	TEAD4
GSM1010845	H1	TEAD4
GSM1010772	HCT-116	TEAD4
GSM1010875	HepG2	TEAD4
GSM1010895	K562	TEAD4
GSM1010860	MCF-7	TEAD4
GSM783262	IMR90	TP53
GSM1048850	IMR90	TP53
GSM1048851	IMR90	TP53
GSM1048852	IMR90	TP53
GSM1142700	GM12878	TP53
GSM1142702	GM12878	TP53
GSM1146168	MCF-7	TP53
GSM1412743	HCT-116	TP53
GSM1412744	HCT-116	TP53
GSM1417250	HCT-116	TP53
GSM1418969	IMR90	TP53
GSM1418970	IMR90	TP53
GSM1294876	IMR90	TP53
GSM1294877	IMR90	TP53
GSM1294878	IMR90	TP53
GSM1294879	IMR90	TP53
GSM1294880	IMR90	TP53
GSM1294881	IMR90	TP53
GSM1294882	IMR90	TP53
GSM1294883	IMR90	TP53
GSM1294884	IMR90	TP53
GSM1294885	IMR90	TP53
GSM1294890	IMR90	TP53
GSM1294891	IMR90	TP53
GSM1294893	IMR90	TP53
GSM1468849	HCT-116	TP53
GSM1468850	HCT-116	TP53
GSM1429753	MCF-7	TP53
ENCSR000BGI	GM12878	USF1
ENCSR000BGM	HepG2	USF1
ENCSR000BKT	K562	USF1
GSM803429	A549	USF1
GSM1010828	A549	USF1
GSM803457	A549	USF1
GSM803347	GM12878	USF1
GSM803426	H1	USF1
GSM1010836	HCT-116	USF1
GSM803527	HepG2	USF1
GSM803441	K562	USF1
ENCSR563FBT	A549	USF2
ENCSR000DZU	GM12878	USF2
ENCSR000EHG	K562	USF2
ENCFF208VCB	K562	USF2
ENCFF460FNJ	K562	USF2
ENCFF509LOB	K562	USF2
ENCFF576XRJ	K562	USF2
GSM935558	GM12878	USF2
GSM935380	H1	USF2
GSM935561	HeLa-S3	USF2
GSM935646	HepG2	USF2
GSM935356	K562	USF2
ENCSR000EUM	GM12878	YY1
ENCSR000EWF	K562	YY1
ENCSR000BNP	GM12878	YY1
ENCSR000BNT	HepG2	YY1
ENCSR000BKU-ENCSR000BMH	K562	YY1
GSM803406	GM12878	YY1
GSM935482	GM12878	YY1
GSM935368	K562	YY1
GSM1010794	A549	YY1
GSM803513	H1	YY1
GSM803354	HCT-116	YY1
GSM803381	HepG2	YY1
GSM803446	K562	YY1
GSM803470	K562	YY1
ENCSR000BHC	GM12878	ZBTB33
ENCSR000BNA-ENCSR000BHR	HepG2	ZBTB33
ENCSR000BKF	K562	ZBTB33
ENCFF139UBB	K562	ZBTB33
ENCFF556STK	K562	ZBTB33
ENCFF673YDA	K562	ZBTB33
ENCFF909FRB	K562	ZBTB33
ENCFF930SRJ	K562	ZBTB33
ENCFF352YKJ	MCF-7	ZBTB33
ENCFF673NYY	MCF-7	ZBTB33
ENCFF780WLS	MCF-7	ZBTB33
ENCFF832ZFL	MCF-7	ZBTB33
ENCFF863GMR	MCF-7	ZBTB33
GSM1010832	A549	ZBTB33
GSM803392	GM12878	ZBTB33
GSM803458	HCT-116	ZBTB33
GSM803449	HepG2	ZBTB33
GSM803418	HepG2	ZBTB33
GSM803504	K562	ZBTB33
GSM1333968	GM12878	ZBTB33
GSM1334009	GM12878	ZBTB33
GSM1334010	GM12878	ZBTB33
GSM1334011	GM12878	ZBTB33
GSM1334012	GM12878	ZBTB33
ENCSR000DZL	GM12878	ZNF143
ENCSR000EGP	K562	ZNF143
ENCFF153TQR	GM12878	ZNF143
ENCFF667GBN	GM12878	ZNF143
ENCFF706KJG	GM12878	ZNF143
ENCFF772FDS	GM12878	ZNF143
ENCFF921MFR	GM12878	ZNF143
GSM959046	HeLa-S3	ZNF143
GSM959047	K562	ZNF143
GSM959045	HeLa-S3	ZNF143
GSM935613	GM12878	ZNF143
GSM935514	H1	ZNF143
GSM935436	HeLa-S3	ZNF143
GSM935568	K562	ZNF143
ENCSR000EUK	GM12878	ZNF274
ENCSR000EWE-ENCSR000EVX	K562	ZNF274
GSM607488	GM12878	ZNF274
GSM607487	GM12878	ZNF274
GSM607484	HepG2	ZNF274
GSM607483	HepG2	ZNF274
GSM607482	K562	ZNF274
GSM607481	K562	ZNF274
GSM935349	GM12878	ZNF274
GSM1003619	H1	ZNF274
GSM935459	HeLa-S3	ZNF274
GSM935350	HepG2	ZNF274
GSM935503	K562	ZNF274
GSM935479	K562	ZNF274
GSM1621352	GM12878	ATAC-seq
GSM1621354	GM12878	ATAC-seq
GSM1782765	K562	ATAC-seq
GSM530666	IMR90	DNase
GSM530665	IMR90	DNase
GSM468801	IMR90	DNase
GSM468792	IMR90	DNase
GSM489277	GM12878	DNase
GSM489278	GM12878	DNase
GSM489279	GM12878	DNase
GSM816655	K562	DNase
GSM816627	MCF-7	DNase
GSM816670	MCF-7	DNase
GSM816635	NHEK	DNase
GSM816673	T47D	DNase
GSM822389	MCF-7	DNase
GSM822390	MCF-7	DNase
GSM748509	HepG2	DNase
GSM748507	HepG2	DNase
GSM748508	HepG2	DNase
GSM623513	H1	DNase
GSM623516	K562	DNase
GSM623517	NHEK	DNase
GSM623514	HeLa-S3	DNase
GSM817215	H1	DNase
GSM1003824	K562	DNase
GSM646567	K562	DNase
GSM646559	HepG2	DNase
GSM909313	H1	DNase
GSM909314	H1	DNase
GSM878621	H1	DNase
GSM878616	H1	DNase
GSM878628	H1	DNase
GSM878615	H1	DNase
GSM878614	H1	DNase
GSM816643	HeLa-S3	DNase
GSM816665	GM12878	DNase
GSM816632	H1	DNase
GSM816649	A549	DNase
GSM816662	HepG2	DNase
GSM816633	HeLa-S3	DNase
GSM906379	H1	DNase
GSM906381	H1	DNase
GSM906382	H1	DNase
GSM906380	H1	DNase
GSM817198	H1	DNase
GSM1014517	A549	DNase
GSM1014536	T47D	DNase
GSM1008576	T47D	DNase
GSM1008580	K562	DNase
GSM1008601	K562	DNase
GSM1008581	MCF-7	DNase
GSM1008602	K562	DNase
GSM1008558	K562	DNase
GSM1008586	IMR90	DNase
GSM1008565	MCF-7	DNase
GSM1008603	MCF-7	DNase
GSM723024	IMR90	DNase
GSM1224666	HCT-116	DNase
GSM1224667	HCT-116	DNase
GSM1224668	HCT-116	DNase
GSM1224669	HCT-116	DNase
GSM1255280	MCF-7	DNase
GSM1255281	MCF-7	DNase
GSM1255282	MCF-7	DNase
GSM736506	A549	DNase
GSM736580	A549	DNase
GSM736496	GM12878	DNase
GSM736620	GM12878	DNase
GSM736582	H1	DNase
GSM736600	HCT-116	DNase
GSM736493	HCT-116	DNase
GSM736510	HeLa-S3	DNase
GSM736564	HeLa-S3	DNase
GSM736637	HepG2	DNase
GSM736639	HepG2	DNase
GSM736566	K562	DNase
GSM736629	K562	DNase
GSM736581	MCF-7	DNase
GSM736588	MCF-7	DNase
GSM1024764	MCF-7	DNase
GSM1024767	MCF-7	DNase
GSM1024784	MCF-7	DNase
GSM1024783	MCF-7	DNase
GSM736556	NHEK	DNase
GSM736545	NHEK	DNase
GSM736519	PANC-1	DNase
GSM736517	PANC-1	DNase
GSM1024761	T47D	DNase
GSM1024762	T47D	DNase
GSM1496625	K562	DNase
GSM1496626	MCF-7	DNase
ENCFF244VTI	Caki2	DNase
ENCFF431SIT	GM12878	DNase
ENCFF145OAY	HCT116	DNase
ENCFF206OPX	HeLa-S3	DNase
ENCFF713CMV	HeLa-S3	DNase
ENCFF332UNB	HepG2	DNase
ENCFF178NUH	LNCaP	DNase
ENCFF472AJC	LoVo	DNase
ENCFF102QNU	MCF-7	DNase
ENCFF608WCI	MCF-7	DNase
ENCFF880LUR	MCF-7	DNase
ENCFF118XLD	Panc1	DNase
ENCFF046YJX	PC-3	DNase
ENCFF302SNC	Caki2	DNase
ENCFF465NUQ	Caki2	DNase
ENCFF001CTZ	GM12878	DNase
ENCFF001CUI	GM12878	DNase
ENCFF001DBR	HCT116	DNase
ENCFF001DBX	HCT116	DNase
ENCFF001DCQ	HeLa-S3	DNase
ENCFF001DCR	HeLa-S3	DNase
ENCFF326UIF	HeLa-S3	DNase
ENCFF680YMH	HeLa-S3	DNase
ENCFF001BDJ	HepG2	DNase
ENCFF001DCW	HepG2	DNase
ENCFF001DCZ	HepG2	DNase
ENCFF344SJX	HepG2	DNase
ENCFF770GHF	HepG2	DNase
ENCFF001BSI	K562	DNase
ENCFF001DOX	K562	DNase
ENCFF001DPC	K562	DNase
ENCFF001DWG	LNCaP	DNase
ENCFF001DWH	LNCaP	DNase
ENCFF683QTZ	LoVo	DNase
ENCFF702NYK	LoVo	DNase
ENCFF001DXG	MCF-7	DNase
ENCFF001DYK	MCF-7	DNase
ENCFF001DXF	MCF-7	DNase
ENCFF001DXH	MCF-7	DNase
ENCFF001DYE	MCF-7	DNase
ENCFF001DYM	MCF-7	DNase
ENCFF001EDO	Panc1	DNase
ENCFF001EDP	Panc1	DNase
ENCFF477SYF	PC-3	DNase
ENCFF482KXU	PC-3	DNase
ENCFF001CEY	SK-N-SH	DNase
ENCFF001EGM	SK-N-SH	DNase
ENCFF001EGR	SK-N-SH	DNase
ENCFF526VCU	adrenalgland_101day	DNase
ENCFF551HRI	adrenalgland_108day	DNase
ENCFF641CNI	adrenalgland_108day	DNase
ENCFF050NEM	adrenalgland_85day	DNase
ENCFF532RQO	adrenalgland_85day	DNase
ENCFF712HXM	adrenalgland_96day	DNase
ENCFF444ZRC	Bcell_37year	DNase
ENCFF007TSW	CD14-positivemonocyte_37year	DNase
ENCFF276EBZ	CD4-positivehelperTcell_21year	DNase
ENCFF235WMX	CD4-positivehelperTcell_37year	DNase
ENCFF614QQR	CD8-positive-alpha-betaTcell_21year	DNase
ENCFF696SPY	fibroblastofskinofabdomen_97day	DNase
ENCFF060JZA	forelimbmuscle_108day	DNase
ENCFF574LKL	H1-hESC_unknown	DNase
ENCFF203FLV	heart_120day	DNase
ENCFF574UTF	heart_91day	DNase
ENCFF856UQI	hindlimbmuscle_120day	DNase
ENCFF066IBF	IMR-90_16week	DNase
ENCFF228WBP	IMR-90_16week	DNase
ENCFF359JHX	IMR-90_16week	DNase
ENCFF989MSO	IMR-90_16week	DNase
ENCFF116GQA	kidney_105day	DNase
ENCFF936OHE	kidney_105day	DNase
ENCFF577ZMC	kidney_108day	DNase
ENCFF880ORV	kidney_85day	DNase
ENCFF979NIV	kidney_85day	DNase
ENCFF024TPY	kidney_87day	DNase
ENCFF120DNW	largeintestine_105day	DNase
ENCFF173MJQ	largeintestine_105day	DNase
ENCFF216PTJ	largeintestine_105day	DNase
ENCFF316VYS	largeintestine_108day	DNase
ENCFF317VBE	largeintestine_108day	DNase
ENCFF881OJT	largeintestine_115day	DNase
ENCFF250JHL	largeintestine_120day	DNase
ENCFF459NWX	largeintestine_85day	DNase
ENCFF483JXP	largeintestine_91day	DNase
ENCFF532WPU	largeintestine_91day	DNase
ENCFF118DRT	largeintestine_98day	DNase
ENCFF456NFP	leftkidney_96day	DNase
ENCFF429OVG	leftlung_105day	DNase
ENCFF434IPQ	leftlung_105day	DNase
ENCFF610OWH	leftlung_108day	DNase
ENCFF173WZS	leftlung_91day	DNase
ENCFF766MRS	leftlung_91day	DNase
ENCFF910QCI	leftlung_96day	DNase
ENCFF346CWN	leftlung_98day	DNase
ENCFF525ZZG	leftrenalcortexinterstitium_105day	DNase
ENCFF863CNC	leftrenalcortexinterstitium_105day	DNase
ENCFF906KRB	leftrenalcortexinterstitium_105day	DNase
ENCFF602DIZ	leftrenalcortexinterstitium_120day	DNase
ENCFF648KWJ	leftrenalpelvis_105day	DNase
ENCFF742WRC	leftrenalpelvis_105day	DNase
ENCFF995OBT	leftrenalpelvis_105day	DNase
ENCFF714RWU	leftrenalpelvis_120day	DNase
ENCFF464PRA	muscleofarm_101day	DNase
ENCFF934EAN	muscleofarm_101day	DNase
ENCFF165LZK	muscleofarm_105day	DNase
ENCFF492MCV	muscleofarm_105day	DNase
ENCFF033JMX	muscleofarm_120day	DNase
ENCFF908BGP	muscleofarm_120day	DNase
ENCFF517DTZ	muscleofarm_127day	DNase
ENCFF786QZY	muscleofarm_85day	DNase
ENCFF794UBO	muscleofarm_91day	DNase
ENCFF103ZMI	muscleofarm_96day	DNase
ENCFF901XEJ	muscleofarm_96day	DNase
ENCFF411ADY	muscleofarm_97day	DNase
ENCFF721HLN	muscleofarm_97day	DNase
ENCFF762SWA	muscleofarm_98day	DNase
ENCFF214ZLL	muscleofback_101day	DNase
ENCFF106VZG	muscleofback_105day	DNase
ENCFF213TVS	muscleofback_105day	DNase
ENCFF757IKL	muscleofback_105day	DNase
ENCFF357RAP	muscleofback_115day	DNase
ENCFF066LTB	muscleofback_127day	DNase
ENCFF106EDT	muscleofback_85day	DNase
ENCFF478XDH	muscleofback_91day	DNase
ENCFF064KOE	muscleofback_96day	DNase
ENCFF975DXH	muscleofback_96day	DNase
ENCFF056LVP	muscleofback_97day	DNase
ENCFF516TPQ	muscleofback_98day	DNase
ENCFF382AEJ	muscleofleg_101day	DNase
ENCFF751IVM	muscleofleg_113day	DNase
ENCFF809SXS	muscleofleg_113day	DNase
ENCFF207RZS	muscleofleg_127day	DNase
ENCFF419TZO	muscleofleg_96day	DNase
ENCFF857PAY	muscleofleg_96day	DNase
ENCFF173JRC	muscleofleg_97day	DNase
ENCFF684MAZ	muscleofleg_97day	DNase
ENCFF884KLO	muscleoftrunk_113day	DNase
ENCFF979SJD	muscleoftrunk_120day	DNase
ENCFF687GYG	naturalkillercell_37year	DNase
ENCFF916EFR	ovary_unknown	DNase
ENCFF330NPA	renalcortexinterstitium_120day	DNase
ENCFF898XAX	renalcortexinterstitium_91day	DNase
ENCFF971VCD	renalcortexinterstitium_97day	DNase
ENCFF155DZV	renalpelvis_105day	DNase
ENCFF438XUQ	renalpelvis_91day	DNase
ENCFF327DJR	renalpelvis_97day	DNase
ENCFF828HED	rightlung_105day	DNase
ENCFF929EGO	rightlung_105day	DNase
ENCFF868NGL	rightlung_96day	DNase
ENCFF171NVI	rightlung_98day	DNase
ENCFF817MGC	rightrenalcortexinterstitium_105day	DNase
ENCFF898PPG	rightrenalcortexinterstitium_105day	DNase
ENCFF198WIN	rightrenalcortexinterstitium_120day	DNase
ENCFF841MMD	rightrenalpelvis_105day	DNase
ENCFF846UED	rightrenalpelvis_105day	DNase
ENCFF949YFS	rightrenalpelvis_105day	DNase
ENCFF832UZR	rightrenalpelvis_120day	DNase
ENCFF067CKQ	skinfibroblast_97day	DNase
ENCFF209MOG	skinfibroblast_97day	DNase
ENCFF399OBI	skinfibroblast_97day	DNase
ENCFF419STH	skinfibroblast_97day	DNase
ENCFF518QQC	skinfibroblast_97day	DNase
ENCFF706OKJ	skinfibroblast_97day	DNase
ENCFF725WHX	skinfibroblast_97day	DNase
ENCFF968IOH	skinfibroblast_97day	DNase
ENCFF969YOA	skinfibroblast_97day	DNase
ENCFF227RVA	smallintestine_108day	DNase
ENCFF425HGL	smallintestine_108day	DNase
ENCFF630OHJ	smallintestine_115day	DNase
ENCFF711GHU	smallintestine_115day	DNase
ENCFF057CCO	smallintestine_120day	DNase
ENCFF198ALI	smallintestine_91day	DNase
ENCFF596AFS	smallintestine_91day	DNase
ENCFF875NRF	smallintestine_98day	DNase
ENCFF665BXP	spinalcord_105day	DNase
ENCFF412SKC	spinalcord_113day	DNase
ENCFF106PMZ	spinalcord_96day	DNase
ENCFF180AEX	spleen_112day	DNase
ENCFF553KUB	stomach_101day	DNase
ENCFF097UAJ	stomach_105day	DNase
ENCFF488ZLH	stomach_105day	DNase
ENCFF194DCA	stomach_107day	DNase
ENCFF200HLO	stomach_108day	DNase
ENCFF921FAL	stomach_108day	DNase
ENCFF803IZB	stomach_127day	DNase
ENCFF858JQG	stomach_98day	DNase
ENCFF410MHQ	T-cell_37year	DNase
ENCFF180AQM	testis_unknown	DNase
ENCFF518XTM	testis_unknown	DNase
ENCFF104VLJ	thymus_108day	DNase
ENCFF448GNP	thymus_113day	DNase
ENCFF917MLF	thymus_113day	DNase
ENCFF178AYH	thymus_127day	DNase
ENCFF980YON	thymus_97day	DNase
ENCFF755CWG	thymus_98day	DNase
ENCFF831JPV	thymus_98day	DNase
ENCFF003HVM	H1	RAD21
ENCFF003QGZ	K562	CHD2
ENCFF011KZK	MCF-7	GABPA
ENCFF013LPY	H1	CTCF
ENCFF013SAM	MCF-7	CEBPB
ENCFF034DSP	MCF-7	MAZ
ENCFF038CSN	MCF-7	MAX
ENCFF049LJU	H1	GTF2F1
ENCFF052SHW	H1	YY1
ENCFF056GQN	K562	YY1
ENCFF059ESO	K562	KDM1A
ENCFF059GCC	K562	NRF1
ENCFF060ASR	MCF-7	CTCF
ENCFF071GJG	MCF-7	TAF1
ENCFF071VJP	K562	JUND
ENCFF072IAZ	K562	CEBPB
ENCFF072RIT	MCF-7	GTF2F1
ENCFF076PQH	H1	RXRA
ENCFF081YNM	K562	EP300
ENCFF083NQB	K562	REST
ENCFF083PCH	H1	EP300
ENCFF085ARX	H1	NRF1
ENCFF085KST	H1	RAD21
ENCFF089JJS	K562	YY1
ENCFF090TZR	MCF-7	TAF1
ENCFF091NHX	MCF-7	RCOR1
ENCFF092MNY	K562	TAF1
ENCFF097ATH	H1	USF2
ENCFF097EQN	K562	EZH2
ENCFF097IYL	MCF-7	JUND
ENCFF114WHF	H1	GABPA
ENCFF115TDV	K562	KDM1A
ENCFF125DMN	K562	SMC3
ENCFF126UHS	K562	RCOR1
ENCFF128MHH	K562	ZBTB33
ENCFF144QFT	H1	SIN3A
ENCFF145GPT	K562	SIN3A
ENCFF146KYS	H1	EGR1
ENCFF159FMN	K562	ATF3
ENCFF161LJC	H1	TBP
ENCFF163HTG	K562	GABPA
ENCFF164MUT	K562	HDAC2
ENCFF172MGU	K562	MAFK
ENCFF172TFJ	K562	TAF1
ENCFF173KSJ	K562	ATF3
ENCFF173MEG	K562	RCOR1
ENCFF178CBW	K562	KDM1A
ENCFF179DJM	K562	EP300
ENCFF179RQQ	H1	USF1
ENCFF182LUH	H1	JUND
ENCFF183PTT	K562	CHD2
ENCFF185CWN	K562	REST
ENCFF185ERW	K562	ELF1
ENCFF188GGO	K562	ATF3
ENCFF189BEQ	K562	SIN3A
ENCFF191IXD	K562	NRF1
ENCFF197OVP	MCF-7	ZBTB33
ENCFF198EZN	K562	USF1
ENCFF199HPQ	K562	CEBPB
ENCFF201BLA	K562	ELK1
ENCFF207WZY	H1	ATF3
ENCFF212RQR	K562	GABPA
ENCFF214NRV	K562	GTF2F1
ENCFF218XQI	K562	TBP
ENCFF220BNX	H1	HDAC2
ENCFF221PBJ	MCF-7	TCF12
ENCFF229KQN	MCF-7	ELK1
ENCFF229ZRR	MCF-7	HDAC2
ENCFF239VQE	MCF-7	RAD21
ENCFF244GLK	MCF-7	ELF1
ENCFF255RKM	K562	USF1
ENCFF258EEM	H1	TBP
ENCFF274QKL	H1	CHD2
ENCFF277NYQ	MCF-7	TCF12
ENCFF279CKB	MCF-7	FOXA1
ENCFF281RIS	MCF-7	MAX
ENCFF288QMT	H1	MAX
ENCFF288TEA	H1	TAF1
ENCFF290ZXQ	H1	ATF3
ENCFF291EPN	K562	ZBTB33
ENCFF293SXL	H1	USF1
ENCFF310DSL	K562	RAD21
ENCFF311NZD	K562	EZH2
ENCFF320MPX	K562	NRF1
ENCFF322KIN	MCF-7	NRF1
ENCFF325UZY	H1	YY1
ENCFF328MTF	K562	ZBTB33
ENCFF337CNA	H1	CEBPB
ENCFF340TVH	H1	NRF1
ENCFF355OPN	K562	MAZ
ENCFF369KGU	MCF-7	FOXA1
ENCFF371JUE	K562	MAZ
ENCFF379BLW	K562	USF2
ENCFF379HKI	K562	ELK1
ENCFF384QZE	K562	MAFK
ENCFF386NEZ	K562	MAX
ENCFF394GUX	K562	MAX
ENCFF394THG	K562	TBP
ENCFF413FGD	H1	RAD21
ENCFF415QLE	MCF-7	MAFK
ENCFF421TYR	K562	HDAC2
ENCFF423VWB	MCF-7	EP300
ENCFF424NCT	H1	RXRA
ENCFF430ZFE	MCF-7	GABPA
ENCFF431ZFE	K562	ELF1
ENCFF433DWK	MCF-7	EGR1
ENCFF437AMU	H1	TCF12
ENCFF439GAT	K562	MAZ
ENCFF441JSV	K562	MAX
ENCFF442WVQ	K562	ELK1
ENCFF446YBH	H1	USF2
ENCFF447DAP	H1	EGR1
ENCFF452GMM	K562	CTCF
ENCFF460FKX	K562	ELK1
ENCFF464OMH	MCF-7	RCOR1
ENCFF465JOJ	H1	REST
ENCFF470HCG	K562	EGR1
ENCFF474ZNI	MCF-7	RXRA
ENCFF478CNK	K562	YY1
ENCFF486DWA	MCF-7	ELF1
ENCFF486XOO	K562	USF2
ENCFF493HNV	H1	EP300
ENCFF493OQM	MCF-7	ZBTB33
ENCFF499DTM	K562	EGR1
ENCFF506GEQ	H1	JUND
ENCFF511FBI	MCF-7	RXRA
ENCFF512OIH	MCF-7	GABPA
ENCFF515PLQ	K562	NRF1
ENCFF520XUH	H1	MAFK
ENCFF528ODZ	MCF-7	JUND
ENCFF529VYA	H1	SIN3A
ENCFF533GFN	K562	GABPA
ENCFF536USN	K562	JUND
ENCFF537SUL	K562	SIN3A
ENCFF541FDY	MCF-7	TAF1
ENCFF547TCS	MCF-7	RXRA
ENCFF548FLB	H1	HDAC2
ENCFF548GLT	MCF-7	ELK1
ENCFF553BJT	MCF-7	NRF1
ENCFF556XPF	K562	CHD2
ENCFF557MOP	MCF-7	RAD21
ENCFF560UWZ	K562	MAFK
ENCFF562FPS	MCF-7	GTF2F1
ENCFF563MFQ	H1	MAX
ENCFF565PEF	MCF-7	CTCF
ENCFF572ECM	H1	CTCF
ENCFF573GOY	MCF-7	EP300
ENCFF577ZAQ	K562	HDAC2
ENCFF588HMD	K562	REST
ENCFF591AFF	K562	CEBPB
ENCFF600GZK	MCF-7	ZBTB33
ENCFF609MRY	MCF-7	MAX
ENCFF611IAH	H1	TAF1
ENCFF619AHP	K562	SMC3
ENCFF620BID	MCF-7	FOXA1
ENCFF629IWX	K562	RAD21
ENCFF635GUB	MCF-7	TCF12
ENCFF638ETY	MCF-7	MAFK
ENCFF639XAF	K562	CEBPB
ENCFF646PVZ	H1	TAF1
ENCFF652PVD	K562	MAFK
ENCFF655BTP	H1	EZH2
ENCFF656WSE	K562	USF1
ENCFF657QDI	K562	RCOR1
ENCFF658FZB	MCF-7	REST
ENCFF660ITA	MCF-7	SIN3A
ENCFF664FLV	K562	GTF2F1
ENCFF669MOY	K562	EP300
ENCFF671FGV	H1	GTF2F1
ENCFF676MPW	K562	CHD2
ENCFF677ZIH	H1	REST
ENCFF681PRU	H1	CTCF
ENCFF681VJU	K562	ELF1
ENCFF683VIW	H1	USF2
ENCFF684AHV	K562	TCF12
ENCFF687BDV	K562	EZH2
ENCFF704TRJ	H1	EZH2
ENCFF709KJX	MCF-7	REST
ENCFF716ZFV	MCF-7	GTF2F1
ENCFF717ZOB	K562	TAF1
ENCFF719OKL	MCF-7	SIN3A
ENCFF719RZH	K562	ELF1
ENCFF721MEE	H1	RXRA
ENCFF734LVA	K562	SMC3
ENCFF738JAH	K562	ATF3
ENCFF741WUN	K562	YY1
ENCFF744PPX	K562	EGR1
ENCFF754KND	K562	REST
ENCFF756USS	H1	REST
ENCFF770XMH	H1	EP300
ENCFF776MTU	H1	MAFK
ENCFF782UGX	MCF-7	MAFK
ENCFF783SJR	MCF-7	ELK1
ENCFF783ZKK	K562	SIN3A
ENCFF787FEY	H1	GABPA
ENCFF790XMA	MCF-7	REST
ENCFF792AZL	K562	ZBTB33
ENCFF797LPJ	MCF-7	RCOR1
ENCFF797XSQ	K562	MAZ
ENCFF803BJP	K562	RAD21
ENCFF805AVD	MCF-7	MAZ
ENCFF806BDZ	K562	KDM1A
ENCFF808RHH	H1	EZH2
ENCFF812GGH	H1	TCF12
ENCFF817MQZ	K562	TBP
ENCFF818FBF	K562	TCF12
ENCFF820PWG	K562	CTCF
ENCFF821IRE	K562	USF2
ENCFF833LVE	H1	TCF12
ENCFF836FQC	MCF-7	HDAC2
ENCFF836MVX	K562	GABPA
ENCFF840AVK	K562	EP300
ENCFF842QVM	K562	TCF12
ENCFF848JRS	H1	GTF2F1
ENCFF849XOI	H1	USF1
ENCFF853ARN	MCF-7	RAD21
ENCFF857EUR	K562	GTF2F1
ENCFF864RGY	MCF-7	NRF1
ENCFF867BOL	H1	TBP
ENCFF870QYM	K562	GTF2F1
ENCFF871UFP	K562	MAX
ENCFF871VWX	H1	GABPA
ENCFF876GYU	K562	RAD21
ENCFF876HOG	K562	RCOR1
ENCFF880JME	H1	EGR1
ENCFF880TPL	MCF-7	EGR1
ENCFF882IUC	MCF-7	ELF1
ENCFF882VRZ	MCF-7	CEBPB
ENCFF887INN	H1	ATF3
ENCFF889CVO	K562	TCF12
ENCFF892CUL	H1	CEBPB
ENCFF896OMA	H1	HDAC2
ENCFF898BSN	MCF-7	CEBPB
ENCFF909YHJ	MCF-7	JUND
ENCFF910GOW	MCF-7	EP300
ENCFF914WBY	H1	CHD2
ENCFF919UOY	H1	YY1
ENCFF922YNI	MCF-7	SIN3A
ENCFF923ABX	MCF-7	CTCF
ENCFF926DSL	H1	CHD2
ENCFF928KLS	H1	SIN3A
ENCFF929RMK	K562	TAF1
ENCFF935SFH	K562	EGR1
ENCFF940GLX	K562	SMC3
ENCFF944UKI	K562	JUND
ENCFF946KAN	H1	NRF1
ENCFF946UWR	MCF-7	EGR1
ENCFF952WIN	K562	CTCF
ENCFF964ZKI	K562	HDAC2
ENCFF966FCZ	K562	USF1
ENCFF966KQY	H1	CEBPB
ENCFF966LEK	K562	JUND
ENCFF971EFJ	K562	CTCF
ENCFF975WHV	MCF-7	MAZ
ENCFF978IQU	H1	MAFK
ENCFF982SIA	MCF-7	HDAC2
ENCFF984YOO	K562	USF2
ENCFF986IWD	K562	TBP
ENCFF992FSA	H1	MAX
ENCFF999MFV	K562	EZH2

[truncated: 4 more sheets: Table X9, Table X10, Table X11, Table X12]
